# Supplementary material for: Nuclear DNA segments homologous to mitochondrial DNA are obstacles for detecting heteroplasmy in sugar beet (Beta vulgaris L.)
Source: PLoS One. 2023 Aug 8;18(8):e0285430. doi: 10.1371/journal.pone.0285430 (PMC10409277; doi:10.1371/journal.pone.0285430)
Supplement: S1 Table — (XLSX) [file pone.0285430.s001.xlsx]

## Sheet: Sheet1
Table S1 Nucleotide sequences of primers used in this study
M13-Fw	5'-TGTAAAACGACGGCCAGT-3'
M13-Rv	5'-CAGGAAACAGCTATGAC-3'
4-Fw	5'-GTGAATCAGTCCGAAATGCTATGG-3'
4-Rv	5'-CAATCTGTAGATCTCACTTCCTTTCC-3'
Nuc-Rv	5'-ATTGTTAGAAAGGTTGATGTTGCA-3'
