# Supplementary material for: Nuclear DNA segments homologous to mitochondrial DNA are obstacles for detecting heteroplasmy in sugar beet (Beta vulgaris L.)
Source: PLoS One. 2023 Aug 8;18(8):e0285430. doi: 10.1371/journal.pone.0285430 (PMC10409277; doi:10.1371/journal.pone.0285430)
Supplement: S2 Table — (XLSX) [file pone.0285430.s002.xlsx]

## Sheet: Sheet1
Table S2 Count details of intraindividually polymorphic sites detected from NK-195mm-O
Nucleotide position in TK-81mm-O_mt ref	Nucleotide residue in TK-81mm-O_mt ref	Count details on Integrative Genomics Viewer software
		A	C	G	T	N	DEL	INS
686	A	1903	96	0	0	0	0	0
2056	A	1981	0	60	0	0	0	0
2395	G	28	0	2012	0	0	0	0
2397	C	2	2027	0	28	0	0	0
2411	A	2035	1	0	28	0	0	0
2414	T	0	1	28	2024	0	0	0
2417	C	27	2041	0	0	0	0	0
2425	A	2051	1	0	27	0	0	0
2432	C	0	2054	1	27	0	0	0
2683	G	111	0	1867	0	0	0	0
2686	G	0	111	1873	0	0	0	0
2962	C	1	1910	0	21	0	0	0
3014	C	1	1911	0	24	0	0	0
3047	C	0	1867	0	24	0	0	0
3061	T	0	0	22	1791	0	0	0
3064	G	23	1	1777	0	0	0	0
3066	G	49	0	1744	0	0	0	0
3442	G	22	1	2171	0	0	0	0
3444	C	23	2171	0	0	0	0	0
3451	G	26	0	2198	0	0	0	0
3465	G	0	0	2214	26	0	0	0
3471	C	0	2219	1	27	0	0	0
3473	G	31	0	2261	0	0	0	0
3493	G	0	0	2285	49	0	0	0
13501	G	0	22	1899	0	0	0	0
14648	G	0	164	2620	0	0	0	2523
14650	T	0	29	0	2728	0	0	0
14656	C	120	2650	1	0	0	0	0
14659	G	120	0	2644	0	0	0	0
14679	G	82	0	2621	1	0	0	0
15060	G	2	0	2481	27	0	0	0
15061	C	0	2443	0	57	0	0	0
15165	T	0	30	0	2630	0	0	2536
15171	G	0	0	2727	42	0	0	0
15196	T	0	40	0	2718	0	0	0
15197	C	1	2723	0	31	0	0	0
15201	T	0	2	31	2758	0	0	0
15206	T	0	1	33	2700	0	0	0
15218	C	0	2752	31	0	0	0	0
15241	C	0	2737	0	29	1	0	0
15589	T	0	25	0	2433	0	0	0
16287	A	50	0	47	1	0	2501	0
20896	C	1	2260	0	74	0	0	0
20908	T	83	1	2	2298	0	0	0
20911	C	1	2333	0	84	0	0	0
21094	C	0	2609	0	81	0	0	0
21109	G	0	0	2498	79	0	0	0
21113	C	79	2490	1	0	0	0	0
21124	T	0	79	1	2469	0	0	0
21363	A	2623	1	91	0	0	0	0
21393	G	92	1	2641	2	0	0	0
21407	G	86	0	2631	1	0	0	0
21415	G	0	0	2617	86	0	0	0
21419	G	86	0	2604	3	1	0	0
21458	G	78	0	2750	0	0	0	0
21467	C	0	2759	1	68	0	0	0
21470	C	0	2782	1	65	0	0	0
21545	T	0	58	1	2894	0	0	0
21548	C	0	2893	0	59	0	0	0
23250	G	105	0	2425	1	0	0	0
23577	C	0	2516	90	0	0	0	0
23587	A	2272	7	24	2	0	0	0
23590	T	1	5	25	2221	0	0	0
23997	C	0	2737	0	114	0	0	0
24185	G	0	0	2748	34	0	0	0
24901	G	50	0	2884	1	0	0	0
27637	G	0	1	2909	70	0	0	0
27662	T	0	78	0	2818	0	0	0
27713	G	77	0	2681	2	0	0	0
29821	A	2647	1	45	1	0	0	0
29875	G	0	30	2643	0	0	0	2573
30967	T	1	32	1	2621	0	0	0
30974	A	2650	32	0	0	0	0	0
30976	A	2639	1	0	31	0	0	0
31246	G	0	81	2699	0	0	0	0
32202	C	1	2817	0	66	0	0	0
32222	G	66	1	2783	0	0	0	0
33404	G	0	2	2599	68	1	0	0
33434	T	39	0	1	2513	0	0	0
33437	C	1	2514	1	38	0	0	0
33690	A	2564	1	0	73	0	0	0
34333	T	0	81	0	2338	0	0	0
34374	G	0	54	2352	2	0	0	0
34695	A	2440	0	48	0	0	0	0
34847	G	66	0	2345	0	0	0	0
34850	A	2323	36	20	3	0	0	0
34870	G	74	0	2496	1	0	0	0
34889	C	0	2437	0	171	0	0	0
35559	A	2471	1	108	0	0	1	0
35578	G	0	0	2389	111	0	0	0
35595	G	104	0	2348	1	0	0	0
35610	C	1	2362	87	0	0	0	0
35611	C	1	2369	0	88	0	0	0
35613	C	0	2390	0	87	0	0	0
35633	A	2411	0	86	0	0	0	0
35653	A	2352	0	0	84	0	2	0
35670	G	85	0	2349	0	0	0	0
36259	T	59	0	2	2053	0	0	0
36267	A	2067	1	0	55	0	0	0
36425	A	2221	0	89	0	0	0	2119
36428	C	0	2281	28	1	0	0	0
37687	T	96	0	2	2395	0	0	0
37694	G	0	1	2427	102	0	0	0
37702	G	110	2	2496	0	0	0	0
38107	A	2326	2	11	75	0	0	0
38125	T	81	2	0	2193	0	0	0
38147	C	0	2237	44	0	0	0	1949
38151	T	0	3	119	2030	0	0	0
38192	T	0	29	0	2114	0	0	0
38204	T	0	29	0	2195	0	0	0
38224	A	2292	2	2	29	1	0	0
38631	C	0	2430	0	59	0	0	0
38669	A	2492	1	66	0	0	0	0
39393	C	0	2266	25	0	0	0	0
39530	G	0	64	2144	1	0	0	0
39552	T	0	70	0	2215	1	0	0
40135	C	0	2367	61	0	0	0	0
40164	C	0	2552	1	51	1	0	0
40193	G	0	0	2584	110	0	0	0
40202	G	69	0	2669	0	0	0	0
40216	G	80	1	2632	0	0	0	0
40233	C	0	2628	0	58	1	0	0
40244	T	0	0	41	2640	0	0	0
40342	G	57	0	2618	2	0	0	0
40387	G	0	0	2601	43	0	0	0
40757	G	0	28	2683	0	0	0	0
40769	C	0	2601	0	31	0	0	0
40783	A	2550	0	32	0	0	0	0
40804	C	0	2498	0	36	0	1	0
40809	G	33	0	2488	0	0	0	0
40816	C	31	2515	1	1	0	0	0
40839	T	0	0	26	2556	0	0	0
40859	G	38	1	2649	0	0	0	0
40872	G	0	0	2676	54	1	0	0
47394	T	0	0	87	2611	0	0	0
47415	G	1	0	2628	75	0	0	0
53609	A	1364	0	14	0	0	0	0
53616	A	1393	3	21	0	0	0	0
54536	G	0	0	2548	93	0	0	0
54551	C	1	2549	0	70	0	0	0
54585	T	1	65	0	2667	0	0	0
54647	G	38	0	2681	0	0	0	0
54658	T	0	39	2	2827	0	0	0
54661	C	0	2826	0	38	0	0	0
54666	T	38	0	2	2848	0	0	0
54667	G	39	0	2843	1	1	0	0
54680	C	1	2876	0	38	0	0	0
54682	G	82	1	2815	0	0	0	0
54684	G	39	0	2842	0	0	0	0
54687	T	76	0	2	2799	0	0	0
54703	C	0	2666	61	0	0	0	0
54705	G	57	0	2649	0	0	0	0
54709	C	2	2611	57	0	0	0	0
54713	G	56	0	2602	3	0	0	0
56334	C	2	2318	71	0	0	0	0
67831	A	2518	3	109	0	0	0	0
67832	C	0	2590	29	0	0	0	0
67835	G	107	0	2487	0	0	0	0
68238	G	77	0	2635	1	0	0	0
68249	C	0	2606	0	79	0	0	0
68255	T	0	78	3	2576	0	0	0
68271	C	0	2553	1	69	0	0	0
68283	G	38	0	2428	1	0	0	0
68284	G	38	0	2412	1	0	0	0
68287	C	0	2378	0	38	0	0	0
68289	A	2456	0	38	0	0	0	0
68293	C	38	2435	0	0	0	0	0
68304	T	0	42	0	2329	0	0	0
68316	C	0	2260	0	42	0	0	0
68877	G	138	1	2620	1	0	0	0
68882	T	147	1	1	2605	0	0	0
68936	T	0	64	1	2589	0	0	0
68938	A	2610	1	64	0	0	0	0
68940	A	2610	1	64	0	0	0	0
68953	G	84	0	2782	1	0	0	0
68959	G	0	0	2849	75	0	0	0
68961	G	72	0	2845	1	1	0	0
68962	A	2838	1	72	1	0	0	0
68980	C	2	2711	0	74	0	0	0
68983	G	72	0	2703	0	0	0	0
68990	G	71	0	2716	1	0	0	0
68991	A	2724	1	0	70	0	0	0
69004	A	2781	2	2	67	0	0	0
69007	G	64	0	2786	0	0	0	0
69581	C	1	2385	39	0	1	0	0
69582	C	3	2380	0	39	0	0	0
69583	G	0	0	2384	41	0	0	0
69591	C	0	2353	43	0	0	0	0
69602	C	3	2352	0	49	0	0	0
69620	G	0	0	2341	47	0	0	0
69621	A	2334	2	47	0	0	0	0
69940	C	0	2274	82	0	0	0	0
70790	T	0	66	3	2787	0	0	0
70800	C	1	2799	0	69	0	0	0
70801	G	68	1	2796	0	0	0	0
70812	C	69	2795	0	0	0	0	0
70845	G	64	0	2770	0	0	0	0
70850	A	2735	1	61	0	0	0	0
70857	C	1	2716	0	59	0	0	0
71300	C	0	2613	0	87	0	0	0
71459	C	1	2703	0	32	0	0	0
72031	T	0	0	34	2583	0	0	0
72110	C	0	2589	0	29	0	0	0
72129	A	2719	47	0	0	0	4	0
74078	A	2277	29	3	2	0	0	0
74086	A	2246	62	0	0	0	0	2137
74088	G	1	53	2269	0	0	0	0
74096	C	0	2316	0	40	0	0	0
74268	G	91	0	2381	0	0	0	0
74272	A	2395	92	0	0	0	0	0
74277	C	1	2406	92	0	0	0	0
74282	A	2407	1	91	0	0	0	0
76191	A	2496	1	29	0	0	0	0
76197	G	36	0	2511	1	0	0	0
76202	G	68	0	2489	0	0	0	0
76203	C	0	2487	69	0	0	0	0
76212	C	1	2480	0	82	0	0	0
76214	G	82	0	2469	0	0	0	0
76236	G	87	0	2364	0	0	0	0
76244	T	0	87	0	2366	0	0	0
76248	C	0	2352	0	87	0	0	0
76253	C	87	2323	0	0	0	0	0
76265	T	133	1	0	2339	0	0	0
76267	T	42	0	0	2404	1	0	0
76272	G	91	0	2346	0	0	0	0
76497	G	26	0	2403	0	1	0	0
77380	A	2087	0	136	0	0	0	1953
77384	A	2162	2	44	1	0	0	0
77391	T	2	9	24	2185	0	0	0
77606	G	0	25	39	0	0	2410	0
77904	G	69	0	2570	1	0	0	0
77914	G	68	0	2541	0	0	0	0
77968	C	0	2709	0	67	0	0	0
77971	C	1	2718	0	67	0	0	0
77976	C	1	2685	118	0	0	0	67
77999	G	68	1	2602	1	0	0	0
78803	G	39	1	2421	0	1	0	0
78807	C	0	2414	0	41	0	0	0
78829	G	47	0	2619	0	0	0	0
78872	C	0	2374	0	60	0	0	0
78903	C	0	2361	0	56	0	0	0
78922	G	54	0	2323	1	0	0	0
78929	C	0	2316	36	1	0	0	0
78931	G	49	0	2292	0	0	0	0
78980	A	2225	2	52	0	0	2	0
78982	G	50	0	2208	1	0	0	0
78983	G	0	0	2196	50	0	0	0
79004	C	0	2191	0	57	0	0	0
79125	G	88	0	2168	1	0	0	0
79132	G	86	0	2144	0	0	0	0
79157	G	96	2	2139	0	0	0	0
79171	C	96	2298	0	0	0	0	0
79176	G	108	0	2260	0	0	0	0
79178	C	0	2269	0	94	0	0	0
79180	T	0	1	116	2231	0	0	0
79209	C	112	2173	0	0	0	0	0
79213	T	1	1	114	2138	0	0	0
79226	C	0	2066	75	0	1	0	0
79268	G	91	0	1841	0	0	0	0
79274	C	84	1824	0	0	0	0	0
79278	C	0	1821	0	86	0	0	0
79288	A	1850	2	95	0	0	0	0
79318	C	0	1920	1	100	0	0	0
79320	C	0	1918	0	101	1	0	121
79338	G	5	39	1989	0	0	0	1877
79341	G	101	18	1880	0	0	45	0
79345	G	108	0	1961	0	0	0	0
79370	T	0	0	118	1915	0	0	0
79401	T	124	1	1	1996	0	0	0
79410	C	0	2072	0	125	0	0	0
79453	G	103	0	2112	0	0	0	0
79467	C	0	2119	0	99	0	0	0
79490	A	2154	1	92	1	0	0	0
79514	G	83	0	2233	0	0	0	0
79538	T	0	0	115	2306	0	0	0
79541	G	0	75	2347	1	0	0	0
79567	T	0	71	0	2225	0	0	0
79680	C	23	2043	0	0	0	0	0
79681	G	23	0	2026	1	0	0	0
79694	T	25	0	0	2019	0	0	0
79914	G	25	0	2367	0	0	0	0
79927	T	0	25	2	2375	0	0	0
80201	T	0	44	1	2611	0	24	0
80411	G	0	0	2450	40	0	0	2326
80412	T	0	28	1	2431	0	0	0
80482	G	42	0	2567	0	0	0	0
80772	C	0	2594	0	108	0	0	0
80989	G	0	0	2450	102	0	0	0
81294	A	2352	1	92	0	0	0	0
81315	A	2322	1	1	85	0	0	0
81328	T	0	67	1	2314	0	0	0
81337	T	0	43	1	2368	0	0	0
81625	C	0	2350	0	50	0	0	0
81639	G	0	67	2324	0	0	0	0
81673	A	2340	1	94	0	0	0	0
81679	G	0	0	2287	94	1	0	0
81685	G	0	0	2298	94	0	0	0
82011	C	40	2545	0	0	0	0	0
82034	G	38	0	2481	0	1	1	0
82047	T	0	26	1	2439	0	0	0
83044	T	0	88	1	2330	0	0	0
83052	C	0	2389	0	93	0	0	0
84158	C	0	53	0	24	0	1951	0
84159	C	0	1997	0	21	0	0	0
84815	G	152	0	2401	0	0	0	0
84834	G	0	1	2940	104	1	0	0
84854	C	127	2880	1	0	0	0	0
84867	G	117	1	2802	0	0	0	0
85026	G	64	0	2730	0	0	0	0
85109	G	1	0	2480	73	0	0	0
86279	G	0	0	2707	51	0	0	0
86305	G	0	55	2739	0	0	0	0
87127	A	2622	0	2	95	2	0	0
87135	G	0	0	2684	94	0	0	0
87145	C	0	2718	69	5	0	0	0
87163	C	1	2742	0	59	0	0	0
88174	G	0	0	2642	54	0	0	0
88609	C	3	2901	92	1	0	0	0
89130	C	3	2448	0	98	0	0	0
89226	G	0	87	2348	1	0	0	0
89249	T	1	79	1	2345	0	0	0
89262	C	0	2401	0	68	0	0	0
89288	T	30	0	2	2352	1	0	0
89291	G	30	0	2356	1	0	0	0
89295	A	2351	0	0	32	0	0	0
89303	G	36	0	2376	0	0	0	0
89307	G	0	37	2374	0	0	0	0
89313	C	0	2340	0	40	0	0	0
89315	C	0	2338	0	39	0	0	0
89323	G	0	0	2444	48	0	0	0
89330	C	0	2414	0	90	0	0	0
89331	G	0	0	2447	47	0	0	0
89336	C	0	2433	0	49	0	0	0
89343	C	1	2466	1	49	0	0	0
89366	G	49	0	2577	0	0	0	0
89450	G	36	0	2509	1	0	0	0
89462	G	43	0	2512	0	0	0	0
89469	C	1	2523	1	46	0	0	0
89482	A	2485	0	54	0	0	0	0
89487	C	0	2482	0	54	0	0	0
89488	A	2484	0	57	0	0	0	0
89493	T	55	3	1	2448	0	0	0
90829	G	0	0	3021	41	0	0	0
90847	A	2911	0	61	0	0	2	0
90849	A	2903	62	1	0	0	0	0
90851	G	0	0	2902	62	0	0	0
92042	C	1	2581	2	46	0	0	0
92047	G	46	0	2603	0	0	0	0
92051	G	0	0	2578	48	0	0	0
93017	C	37	2681	0	0	0	0	0
94715	G	0	83	1171	0	0	0	1029
95310	G	57	0	2954	0	0	0	0
96186	C	0	2719	1	45	0	0	0
96689	G	37	0	2939	1	0	0	0
96700	T	0	39	1	2926	0	0	0
96706	A	2889	3	2	45	0	0	0
96717	G	0	0	2933	71	0	0	0
96750	G	0	0	2830	49	0	0	0
96819	G	61	0	2683	1	0	0	0
96821	C	0	2655	2	61	0	0	0
97281	T	0	31	0	2425	0	0	0
97295	G	36	0	2443	0	0	0	0
98058	C	0	2543	0	74	0	0	0
98081	G	99	0	2555	0	0	0	0
98087	C	0	2546	0	100	0	0	0
98089	G	98	0	2544	0	0	0	0
99886	G	78	1	2473	1	0	0	0
99935	C	0	2516	0	76	0	0	0
104552	C	0	1799	101	0	0	0	0
104558	G	100	1	1781	0	0	0	0
104770	C	0	2035	0	125	0	0	0
104968	T	0	30	0	1853	0	0	1779
104972	G	1	35	1909	2	0	0	0
105097	T	0	0	56	2054	0	0	0
105099	C	56	2038	0	0	0	0	0
105112	A	2013	0	58	0	0	0	0
105116	A	1976	0	79	0	1	0	0
105118	G	0	0	1963	73	0	0	0
106539	G	85	0	1696	0	0	0	0
106552	C	69	1730	0	0	0	0	0
106559	T	0	32	0	1780	0	0	1689
106562	T	0	22	0	1764	0	0	0
106607	C	90	1855	0	0	0	0	0
106614	G	75	2	1830	0	0	0	0
106616	T	73	1	0	1820	0	0	0
106873	G	55	0	1779	0	0	0	0
107817	G	0	60	1867	0	0	0	1792
107891	T	0	22	5	1543	0	0	0
107909	T	1	8	17	1282	0	0	0
135727	G	0	0	2068	42	0	0	0
135746	T	0	86	1	2148	0	0	0
135772	C	88	2091	0	0	0	0	0
139111	A	2241	2	34	0	1	0	0
139141	G	0	0	2115	41	0	0	0
139301	A	2463	0	39	0	0	0	2393
139392	C	0	2484	0	51	0	0	0
139394	C	51	2488	0	1	0	0	0
139408	T	0	53	0	2455	0	0	0
140232	T	111	0	0	2378	0	0	0
140239	C	1	2399	0	116	0	0	0
140281	T	0	117	0	2476	0	0	0
140295	C	4	2564	0	118	0	0	0
146789	T	0	0	25	1489	1	0	0
146909	A	2193	75	0	0	0	0	0
151151	C	0	2376	0	77	0	0	0
151155	G	80	0	2373	0	0	0	0
151186	G	88	0	2335	0	0	0	0
151195	C	75	2330	1	0	0	0	0
151504	C	0	2303	0	57	0	0	0
151523	A	2225	0	68	0	0	0	0
151544	C	0	2231	1	65	0	0	0
151545	C	1	2226	0	64	0	0	0
151547	G	66	0	2219	0	0	0	0
151842	C	0	2308	0	39	0	0	0
152157	C	0	2144	0	64	0	0	0
152165	A	2151	2	53	0	1	0	0
152175	C	0	2194	48	0	0	0	0
152184	G	37	0	2317	0	0	0	0
155149	G	85	0	2501	0	1	0	0
155153	G	0	74	2511	0	0	0	0
155157	G	72	0	2493	0	0	0	0
155170	C	63	2458	0	0	0	0	0
155195	C	0	2443	0	46	0	0	0
155645	G	0	94	2389	0	0	0	0
155691	A	2653	2	147	0	0	0	0
155827	T	0	0	107	2726	0	0	0
155837	C	1	2765	0	83	1	0	0
155861	C	187	2662	0	0	0	0	0
155878	C	0	2813	0	73	0	0	0
155922	G	0	0	2826	59	0	0	0
155924	C	0	2842	57	0	0	0	0
155941	G	0	55	2772	0	0	0	0
164076	C	95	2389	0	0	0	0	0
164088	C	0	2311	93	0	0	0	0
164365	A	2793	1	1	140	0	0	0
164709	C	0	2829	0	160	0	0	0
164908	G	99	0	2620	1	0	0	0
164946	G	103	2	2616	0	0	0	0
164989	C	0	2472	1	63	0	0	0
165013	C	0	2396	1	63	0	0	0
165897	T	0	1	31	2435	0	0	0
166264	C	0	2359	0	122	0	0	0
166971	C	0	2695	0	50	0	0	0
167013	G	45	0	2627	1	0	0	0
167020	C	0	2586	0	39	0	0	0
167022	G	39	0	2584	2	0	0	0
167023	G	40	0	2624	0	1	0	0
167042	C	0	2534	0	66	0	1	0
167060	C	0	2503	0	67	0	0	0
167183	C	25	2453	0	1	1	0	0
167188	C	0	2491	0	26	0	0	0
167217	C	0	2576	0	28	0	0	0
168184	C	16	2654	0	109	0	0	0
168399	A	2557	78	0	0	0	0	0
168411	T	88	0	1	2645	0	0	0
168443	C	1	2617	0	88	0	0	0
170063	C	0	2443	0	43	0	0	0
170667	G	61	0	2098	0	0	0	0
170696	A	2097	3	1	95	0	0	0
170705	G	96	2	2138	0	0	0	0
170712	G	1	1	2150	95	0	0	0
170781	G	26	1	2144	0	0	0	0
170807	C	28	2270	0	0	0	0	0
171232	G	0	0	1794	138	0	0	0
171244	C	127	1798	0	0	0	0	0
171486	G	0	54	1667	0	0	0	0
171502	C	0	1673	0	72	0	0	0
171692	C	44	1731	0	0	0	0	0
171700	A	1725	0	44	0	0	0	0
171713	G	54	0	1694	0	0	0	0
171721	T	1	1	60	1676	0	0	0
171752	T	0	5	21	1731	0	0	1
171835	T	0	26	1	1845	0	0	0
171839	C	0	1885	0	25	0	0	0
171848	G	38	1	1998	0	0	0	0
171862	T	26	0	0	2024	0	0	0
171871	A	2012	2	38	0	0	0	0
171876	T	0	69	1	1987	0	0	0
171877	G	26	0	2031	0	0	0	0
171901	T	0	52	0	2013	0	0	0
172423	T	0	37	4	2079	0	0	0
172430	T	37	0	2	2063	0	0	0
172713	G	34	0	2181	0	0	0	0
172716	G	0	0	2185	35	0	0	0
172720	C	0	2194	0	36	0	0	0
172751	C	0	2056	0	33	0	0	0
172752	C	0	2063	0	33	0	0	0
172756	C	0	2050	1	33	0	0	0
172941	C	0	2090	0	22	0	0	0
172947	C	0	2113	0	23	0	0	0
172959	G	24	0	2135	0	0	0	0
172967	G	0	0	2150	27	0	0	0
172968	T	0	26	3	2136	0	0	0
173482	T	64	0	0	2349	0	0	0
173508	C	0	2358	0	44	0	0	0
173511	C	1	2367	0	41	0	0	0
173515	C	40	2368	0	0	0	0	0
173533	G	31	0	2305	1	0	0	0
174352	T	1	5	47	1887	0	0	0
175215	C	55	2319	0	0	0	0	0
175222	T	0	52	2	2295	0	0	0
175568	C	0	1954	0	51	0	0	0
175581	G	49	0	1924	2	0	0	0
176528	T	0	1	86	2150	0	0	0
176541	G	0	0	2179	78	0	0	0
180085	C	0	2592	0	70	0	0	0
180101	A	2604	87	1	0	0	0	0
180103	G	89	0	2612	1	0	0	0
180118	C	0	2629	0	46	0	0	0
180120	C	45	2627	0	0	0	0	0
180121	C	0	2627	3	46	0	0	0
180123	G	0	0	2665	45	0	0	0
180133	G	0	0	2672	84	0	0	0
180153	G	69	0	2577	0	0	0	0
180564	A	2532	0	37	0	1	0	2414
180566	A	2514	2	33	0	0	0	0
181550	G	0	1	2201	116	0	0	0
181559	A	2247	0	113	0	0	0	0
181562	C	0	2226	0	109	0	0	0
182516	G	0	1	2307	53	0	0	0
184197	G	1	0	2090	30	0	0	0
184269	G	49	0	2223	1	0	0	0
184274	C	0	2197	0	46	0	0	0
184855	A	2267	2	42	0	0	0	0
184856	G	0	0	2270	44	0	0	0
184868	A	2239	3	43	0	1	0	0
184914	G	0	27	2390	0	0	0	2332
185478	A	2155	1	2	35	0	0	0
185563	T	0	54	0	2427	0	0	0
185571	C	0	2469	0	26	0	0	0
185730	A	2160	0	36	0	0	0	2062
187045	G	32	0	2523	0	0	0	0
193020	C	0	2263	3	103	0	0	0
193097	C	0	2143	0	136	0	0	0
194023	T	38	1	0	2252	0	0	0
194499	T	0	89	0	2177	0	0	0
194507	G	94	0	2194	0	0	0	0
194520	A	2286	96	0	0	0	0	0
194524	C	1	2294	0	96	0	0	0
195042	T	0	120	3	2245	0	0	0
195053	T	0	128	0	2253	0	0	0
195084	A	2211	126	1	0	0	0	0
195099	C	0	2212	0	112	0	0	0
195115	C	0	2202	0	116	0	0	0
195116	A	2203	1	116	0	0	0	0
195134	G	116	1	2178	0	0	0	0
195194	G	80	0	2329	0	0	0	0
195195	C	0	2288	0	116	0	0	0
195209	C	1	2305	0	101	0	0	0
195225	C	0	2239	0	119	0	0	0
195226	C	2	2242	114	1	1	0	0
195274	A	2108	3	1	107	0	0	0
195284	A	2067	5	98	0	0	0	0
195292	T	95	0	0	2124	0	0	0
195307	C	0	2014	0	61	0	0	0
195562	G	22	1	1995	0	0	0	0
195573	C	0	1974	0	25	0	0	0
195580	G	25	0	2004	0	0	0	0
195583	T	24	1	2	2018	0	0	0
195594	A	2045	2	25	0	0	0	0
195601	G	23	0	2126	0	0	0	0
195619	C	1	2126	39	0	0	0	0
195642	C	1	2109	1	58	0	0	0
195718	G	0	0	1935	69	0	0	0
195722	G	71	0	1901	0	0	0	0
195753	G	69	0	1858	0	0	0	0
195821	C	0	1950	0	25	0	0	0
195843	G	0	0	1966	38	0	0	0
195847	A	1937	0	1	38	0	0	0
195848	G	39	0	1940	1	0	0	0
195854	C	1	1921	39	0	0	0	0
195858	C	0	1932	0	40	0	0	0
195903	C	0	1965	0	34	1	0	0
195924	A	1925	0	38	0	0	0	1836
195927	C	1	1954	34	0	0	0	0
195982	G	0	25	2074	0	0	0	0
196152	G	17	0	1676	0	0	0	0
196180	A	1979	0	82	0	0	0	0
196181	A	2016	0	29	0	0	17	0
196223	T	0	6	38	1696	0	0	0
196587	G	73	0	1966	0	0	0	0
196600	G	41	0	2022	0	0	0	0
196601	C	0	2030	0	40	0	0	0
196606	G	39	0	2053	0	0	0	0
196915	A	1977	2	0	107	0	0	0
197090	C	0	1975	32	0	0	0	0
197257	A	1748	20	1	3	0	0	0
197318	C	0	1702	0	69	0	0	0
197338	G	71	0	1868	0	0	0	0
197340	C	0	1896	1	71	0	0	0
197358	G	0	47	1918	0	0	0	0
197364	C	1	2014	1	46	0	0	0
197365	C	50	2058	0	0	0	0	0
197366	C	1	2075	0	46	0	0	0
197464	T	81	0	0	2056	0	0	0
197512	C	103	2174	0	0	0	0	0
197517	C	1	2182	0	100	0	0	0
197521	G	102	0	2200	0	0	0	0
197527	G	0	1	2221	106	0	0	0
197646	G	107	0	1808	1	0	0	0
197683	C	0	1842	0	103	0	0	0
197684	C	75	1875	0	0	0	0	0
203665	C	0	2008	112	0	0	0	0
204207	T	0	0	98	1961	0	0	0
204217	T	94	0	2	1929	0	0	0
204248	A	2011	0	0	43	0	0	0
205692	C	0	1988	0	38	0	0	0
205918	C	0	1796	1	117	0	0	0
205985	T	0	28	0	2013	0	0	0
206013	G	169	0	1885	0	0	0	0
206046	T	1	168	1	1900	0	0	0
206052	C	0	1878	0	160	0	0	0
206057	C	156	1876	0	1	0	0	0
206058	C	0	1874	0	156	0	0	0
206083	T	153	0	0	1860	0	0	0
206088	A	1852	0	158	0	0	0	0
206106	C	0	1930	0	171	0	0	0
206120	G	0	0	1944	177	0	0	0
206321	C	38	1788	0	0	0	0	0
216485	C	1	1542	0	152	0	0	0
216500	G	0	0	1524	140	0	0	0
216515	C	0	1569	0	136	0	0	0
216534	G	38	0	1734	0	0	0	0
216539	G	124	0	1649	1	0	0	0
216547	A	1679	1	116	0	0	0	0
216548	G	115	0	1686	0	0	0	0
216561	G	41	1	1793	1	0	0	0
216565	G	130	0	1671	0	0	0	0
216576	T	41	1	3	1747	0	0	0
216581	C	1	1756	0	39	0	0	0
216595	T	118	0	1	1654	0	0	0
216597	A	1642	1	0	121	0	0	0
216634	T	111	1	0	1682	0	0	0
216635	C	0	1684	0	111	0	0	0
216651	G	123	0	1735	0	0	0	0
216672	A	1781	2	126	0	1	0	0
216678	A	1756	4	123	0	0	0	0
216694	G	120	0	1723	0	0	0	0
216741	G	107	0	1733	0	0	0	0
216785	A	1742	0	108	0	0	0	0
216791	A	1756	109	0	0	0	0	0
216817	C	0	1791	94	0	0	0	0
216878	A	1888	4	38	0	0	0	0
216881	C	1	1854	0	86	0	0	0
216927	C	0	1890	1	42	0	0	0
216928	C	0	1833	2	68	0	0	0
216929	G	1	0	1829	67	0	0	0
216998	G	0	95	2108	0	0	0	0
217053	T	0	2	41	1937	0	0	1813
217057	T	0	1	33	2036	0	0	0
218241	G	59	0	1799	0	1	0	0
218250	G	60	0	1814	0	0	0	0
218277	G	54	0	1882	0	0	0	0
218282	C	1	1880	0	54	1	0	0
218284	A	1885	0	0	54	0	0	0
218290	C	0	1886	0	61	0	0	0
218373	C	1	1926	0	59	0	0	0
218544	G	54	0	2036	0	0	0	0
218576	T	0	55	1	2038	0	0	0
218599	G	58	0	2016	0	0	0	0
218636	G	134	0	2010	0	1	0	0
218665	G	0	0	1978	138	0	0	0
218676	C	0	2122	0	71	1	0	0
218679	C	0	2007	0	74	0	0	0
218702	G	1	0	1990	90	0	0	0
219140	G	54	0	1892	0	0	0	0
219431	G	3	70	1854	0	0	0	1700
219436	T	0	57	0	1879	0	0	0
219438	C	0	1857	0	53	0	0	0
219475	C	0	1879	63	0	0	0	0
220002	G	60	0	2123	0	0	0	0
220037	G	0	60	2086	0	0	0	0
220150	C	35	1908	0	0	1	0	0
220157	G	33	0	1932	0	0	0	0
220617	G	43	0	1976	0	0	0	0
220621	T	0	43	1	1995	0	0	0
220626	C	1	2014	1	43	0	0	0
220646	A	2050	0	43	0	0	0	0
220647	C	0	2062	0	43	0	0	0
220862	G	25	0	2096	1	0	0	0
221235	C	0	2310	0	124	0	0	0
221306	A	2522	4	0	61	0	0	0
221318	C	0	2570	0	67	0	0	0
221337	A	2559	10	0	88	0	0	0
221368	A	2587	81	1	0	0	0	0
221370	G	79	0	2572	1	0	0	0
221374	G	79	0	2571	0	0	0	0
221479	C	0	2358	0	83	0	0	0
221497	C	1	2259	82	0	0	0	0
221992	C	0	2254	0	102	0	0	0
222018	C	0	2252	0	124	0	0	0
222044	C	1	2224	0	111	0	0	0
222047	C	0	2212	0	105	0	0	0
222265	C	69	2364	1	0	0	0	0
222917	A	2538	1	0	95	0	0	0
222920	A	2546	99	0	0	0	0	0
222960	G	1	0	2471	133	1	0	0
222970	C	0	2481	128	0	0	0	0
223119	C	0	2579	0	48	1	0	0
226322	G	0	0	2618	73	0	0	0
226327	G	80	0	2614	0	0	0	0
226347	A	2612	0	78	0	0	0	0
226389	G	114	0	2655	0	0	0	0
226400	G	108	0	2648	1	0	0	0
226598	G	90	0	2684	1	0	0	0
226599	G	88	0	2681	0	0	0	0
226602	G	88	0	2800	1	0	0	0
226661	C	0	2752	0	91	0	0	0
226669	C	2	2776	1	91	1	0	0
226742	G	39	1	2445	0	0	0	0
226765	C	1	2488	38	0	0	0	0
226778	C	36	2513	1	0	0	0	0
228721	C	0	2382	0	85	0	0	0
228909	G	0	39	2623	0	0	0	2517
228912	G	0	64	2629	5	0	0	0
228937	C	62	2635	0	0	0	0	0
228978	C	0	2580	0	73	0	0	0
228985	G	74	1	2575	0	0	0	0
229019	G	0	63	2606	0	0	0	0
229037	G	46	0	2482	1	0	0	0
232310	G	0	0	2213	47	0	0	0
232331	G	71	0	2204	2	0	0	0
232346	C	0	2091	0	57	0	0	0
232375	T	62	0	3	1957	0	0	0
232395	C	0	1969	1	48	0	0	0
233741	A	2264	0	28	0	0	0	2181
233743	C	0	2281	25	0	0	0	0
235682	G	68	0	1878	0	0	0	0
235706	G	81	0	1762	2	0	0	0
235737	T	74	2	1	1683	0	0	0
235750	C	1	1697	1	73	0	0	0
235760	G	73	0	1731	0	0	0	0
235769	A	1686	3	68	1	0	0	0
235780	C	0	1685	0	55	0	0	0
235793	C	1	1666	0	59	0	0	0
235796	G	0	0	1666	60	0	0	0
235809	G	0	62	1694	0	0	0	0
235824	G	64	0	1872	0	0	0	0
235900	C	0	1810	0	77	0	0	0
235911	C	0	1851	0	25	0	0	0
235931	A	1900	0	25	0	0	0	0
235936	C	0	1908	1	25	0	0	0
235943	G	0	0	1875	92	0	0	0
236142	C	1	2014	114	0	0	0	0
236289	G	211	0	1991	0	0	0	0
236306	G	88	0	2157	0	0	0	0
236315	G	38	1	2220	0	0	0	0
236317	A	2103	2	148	0	0	0	0
238949	G	137	0	2225	0	0	0	0
238958	A	2239	0	137	0	0	0	0
239021	T	0	153	3	2372	0	0	0
239033	C	0	2370	0	144	0	0	0
239072	G	71	0	2522	0	0	0	0
239117	T	0	143	0	2391	1	0	0
239140	G	132	1	2256	0	0	0	0
239171	A	2343	137	1	0	0	0	0
239177	G	138	0	2376	0	0	0	0
239340	A	2392	5	40	3	0	0	0
240659	G	122	0	2213	0	0	0	0
240675	C	0	2150	134	0	0	0	0
240696	G	95	0	2291	0	0	0	0
240697	G	95	0	2290	0	0	0	0
240698	C	95	2281	0	0	0	0	0
240700	C	0	2302	0	94	0	0	0
240701	C	3	2304	1	95	0	0	0
240708	G	122	1	2292	0	0	0	0
240735	G	138	0	2100	0	0	0	0
240740	C	0	1952	0	137	0	0	0
240754	G	125	1	1936	0	0	0	0
240911	C	1	2258	0	42	0	0	0
240919	G	0	0	2147	134	0	0	0
240932	C	0	2143	0	127	0	0	0
240960	G	0	56	2233	0	0	0	0
240972	T	0	130	1	2107	0	0	0
241066	A	2003	0	1	100	1	0	0
241067	C	0	2016	0	100	0	0	0
241068	C	105	2019	0	0	0	0	0
241108	G	125	0	2142	0	1	0	0
241116	C	0	2158	0	112	0	0	0
241117	C	0	2165	0	113	0	0	0
241343	G	124	1	2084	1	0	0	0
241352	G	128	0	2108	1	0	0	0
241389	C	0	2114	0	133	0	0	0
241442	G	0	1	2069	125	0	0	0
241443	C	0	2073	0	124	0	0	0
241448	T	0	128	0	2049	0	0	0
241452	G	129	0	2037	0	0	0	0
241651	C	0	2371	0	138	0	0	0
241654	C	0	2371	0	141	0	0	0
241668	C	0	2427	0	149	0	0	0
241684	T	0	146	0	2466	1	0	0
241733	A	2456	147	1	1	0	0	0
241758	G	138	0	2524	0	0	0	0
241768	C	2	2514	0	135	0	0	0
241779	G	129	0	2489	0	0	0	0
241834	T	0	116	1	2401	0	0	0
241866	G	108	0	2331	0	0	0	0
241909	G	0	0	2280	110	0	0	0
241928	C	1	2344	0	115	0	0	0
241932	G	114	0	2361	1	0	0	0
241936	C	114	2378	0	0	1	0	0
241967	C	130	2501	1	0	1	0	0
241999	C	0	2447	0	141	1	0	0
242028	C	1	2428	0	138	0	0	0
242107	G	125	0	2444	0	0	0	0
242111	C	0	2433	1	118	0	0	0
242268	G	0	1	2393	93	0	0	0
242269	C	0	2386	0	92	0	0	0
242270	T	0	93	3	2380	0	0	0
242271	G	44	0	2438	0	0	0	0
242277	C	0	2441	1	51	0	0	0
242278	G	105	0	2397	0	0	0	0
242287	C	0	2410	0	113	0	0	0
242291	C	1	2455	0	56	0	0	0
242292	G	112	0	2401	0	0	0	0
242302	G	119	1	2399	0	0	0	0
242308	G	64	0	2440	0	0	0	0
242323	A	2390	2	130	0	0	0	0
242336	C	134	2389	0	0	0	0	0
242353	G	0	129	2327	1	0	0	0
242399	A	2150	0	0	113	2	0	0
242410	C	0	2162	0	89	0	0	0
242418	G	82	1	2192	0	0	0	0
242424	T	83	2	0	2180	0	0	0
242429	A	2249	0	38	0	0	0	2175
242474	A	2214	0	2	93	0	0	0
242554	C	2	2377	0	91	0	0	0
242715	C	0	2266	0	147	0	0	0
242718	G	146	0	2274	0	0	0	0
242736	G	147	0	2312	0	1	0	0
242750	A	2314	1	151	1	0	0	0
243047	G	0	155	2292	0	0	0	0
243335	T	114	0	0	2153	0	0	0
243347	C	111	2167	0	0	0	0	0
243364	A	2059	0	117	1	0	0	0
243381	C	0	2095	1	131	0	0	0
243420	G	134	0	2148	0	0	0	0
243428	C	0	2153	1	136	0	0	0
243432	G	126	0	2141	2	0	0	0
243439	C	1	2145	131	0	1	0	0
243504	C	119	2050	0	0	0	0	0
243543	G	91	1	2049	0	0	0	0
243545	C	91	2047	0	1	0	0	0
243554	C	0	2033	0	87	0	0	0
243659	G	88	0	1948	0	0	0	0
243742	C	0	1996	101	0	0	0	0
243758	C	0	2154	119	0	0	0	0
243769	G	125	0	2215	0	0	0	0
243796	G	109	0	2260	0	0	0	0
243800	C	0	2277	0	109	0	0	0
243813	T	0	95	0	2204	0	0	0
243826	C	1	2174	85	0	0	0	0
243831	G	89	0	2201	0	0	0	0
243845	C	0	2194	84	0	0	0	0
243888	C	0	2192	1	68	0	0	0
243895	T	0	68	2	2204	1	0	0
243901	G	65	0	2193	1	0	0	0
243933	T	0	70	3	2216	0	0	0
243964	C	60	2308	0	0	0	0	0
244018	C	0	2173	0	69	0	0	0
244436	G	44	0	2269	0	0	0	0
244448	A	2199	46	0	1	0	0	0
244467	C	0	2171	0	42	0	0	0
244514	A	2080	27	3	0	0	0	0
244544	C	0	2056	0	42	1	0	0
244564	G	41	0	2108	0	0	0	0
245875	G	49	0	2356	0	0	0	0
245907	T	0	58	1	2197	0	0	0
245911	T	0	55	0	2197	1	0	0
245914	A	2210	1	0	54	0	0	0
250143	T	0	96	2	2875	0	0	0
250153	G	92	0	2887	1	0	0	0
250157	T	0	96	1	2872	0	0	0
250177	G	97	0	2792	0	0	0	0
250184	G	71	0	2764	3	0	0	0
250185	G	71	0	2753	2	0	0	0
250189	A	2720	3	71	0	0	0	0
250195	T	0	69	0	2698	0	0	0
250204	A	2654	0	66	0	0	0	0
250206	C	66	2638	0	0	0	0	0
250210	A	2628	66	0	0	0	0	0
250225	T	1	60	0	2655	0	0	0
250234	C	56	2652	0	0	0	0	0
251002	C	72	2964	0	0	0	0	0
251004	G	0	2	2976	69	0	0	0
251007	C	0	2951	1	89	0	0	0
251137	A	2962	0	42	0	0	0	0
251154	T	0	1	52	2974	0	0	0
251155	C	1	2978	1	51	0	1	0
251164	T	60	0	0	3026	0	0	0
251173	C	1	3042	0	61	0	0	0
251176	T	0	61	2	3042	0	0	0
251197	C	0	2992	0	60	0	0	0
251204	G	0	57	3002	0	0	0	0
251631	A	2795	69	0	0	1	0	0
253612	C	0	2708	55	0	0	0	0
253614	G	0	0	2712	55	0	0	0
253631	G	52	0	2742	0	0	0	0
253722	T	0	62	0	2934	0	0	0
253740	T	0	70	0	2959	1	0	0
253809	C	2	3233	0	74	0	0	0
253858	T	47	0	1	3040	0	0	0
255260	C	0	2388	55	0	0	0	0
255261	C	0	32	0	2409	0	0	0
255477	C	0	2735	1	130	0	0	0
255557	A	2582	0	31	0	0	0	2306
255560	C	0	2544	62	0	0	0	0
256519	A	2823	1	69	0	0	0	0
256525	T	0	0	69	2853	0	0	0
258602	C	1	2718	0	174	0	0	0
259999	G	107	0	2585	1	0	0	0
260023	G	112	0	2764	0	0	0	0
260038	C	105	2808	0	0	0	0	0
260050	T	0	1	91	2820	0	0	0
260751	A	1969	0	32	0	0	0	1885
260753	C	1	1945	59	1	0	0	0
262328	A	2378	135	0	0	0	0	0
262404	A	2055	2	133	2	0	0	0
262484	G	0	0	1742	139	0	0	0
262632	C	42	1842	0	0	0	0	1773
262634	C	40	1867	0	0	0	0	0
263763	G	121	0	2055	0	0	0	0
263884	G	142	0	2294	0	0	0	0
263885	C	0	2292	142	0	0	0	0
264560	C	48	2109	0	0	0	0	0
264567	C	0	2116	0	24	0	0	0
264579	G	0	0	2133	24	0	0	0
264601	G	38	0	2188	2	0	0	0
264644	C	0	2203	0	51	0	0	0
265085	C	0	2444	0	29	0	0	0
265092	G	29	0	2452	0	0	0	0
265094	C	0	2466	0	29	0	0	0
265098	A	2482	0	28	0	0	0	0
265102	T	0	40	2	2450	0	0	20
265103	G	33	0	2447	1	0	0	0
265105	T	33	0	2	2448	0	0	0
265120	G	27	0	2356	0	0	24	0
265122	G	24	0	2370	0	0	0	0
265124	G	0	0	2294	34	0	0	1
265127	C	0	2299	1	24	0	0	0
265183	A	2252	0	23	0	0	0	0
265208	G	0	0	2076	33	0	0	0
265217	G	0	98	1991	0	0	0	0
265223	C	31	2069	0	0	0	0	0
265263	G	34	0	2121	0	0	0	0
265271	T	0	39	1	2122	0	0	0
265292	G	40	0	2201	2	0	0	0
265294	C	40	2219	0	0	0	0	0
265313	G	37	0	2227	0	0	0	0
265323	G	28	1	2273	0	0	0	0
265331	G	27	0	2257	1	0	0	0
265338	C	1	2235	0	25	0	0	0
265355	C	23	2234	0	0	0	0	0
266044	A	2236	0	61	0	1	0	2171
266107	A	2511	0	31	1	1	0	0
266113	G	34	0	2514	0	1	0	0
266121	C	0	2520	0	35	0	0	0
266157	C	0	2482	27	0	0	0	0
268152	A	2441	66	1	0	0	0	0
268160	G	65	0	2417	0	0	0	0
268164	G	64	0	2415	0	0	0	0
268168	C	1	2423	0	66	0	0	0
268195	C	0	2265	0	67	0	0	0
268201	C	1	2237	0	61	0	0	0
269367	G	0	0	2795	161	1	0	0
269405	T	0	1	172	2684	1	0	0
270276	A	2282	0	2	76	0	0	0
270279	G	76	0	2263	0	0	0	0
270282	C	0	2275	1	76	0	0	0
270283	C	2	2277	0	78	0	0	0
270315	T	75	0	1	2170	0	0	0
270405	G	60	0	2152	0	0	0	0
270408	G	0	0	2162	60	0	0	0
270417	T	0	62	1	2158	0	0	0
270741	C	0	2185	1	33	0	0	0
270796	C	0	2132	28	0	0	0	2013
272350	C	24	2335	0	0	0	0	0
273172	A	2090	1	88	1	0	0	0
273517	A	1940	0	62	0	0	0	1843
275684	A	1960	21	4	0	0	0	0
276296	C	0	114	1	48	0	2029	0
276299	C	4	2134	0	62	0	0	0
276651	C	70	2281	0	0	0	0	0
283382	C	0	2501	0	44	0	0	0
283388	A	2515	1	45	0	0	0	0
283396	A	2535	3	73	0	0	0	0
283398	T	48	0	4	2570	0	0	0
283402	C	0	2554	7	48	0	44	0
283420	G	58	0	2592	0	1	0	0
283427	A	2599	0	62	0	0	0	0
283442	C	65	2718	0	0	0	0	0
283450	C	0	2691	65	0	0	0	0
283451	C	66	2687	0	1	0	0	0
283477	G	0	0	2604	70	0	0	0
283495	G	0	1	2425	57	1	0	0
283931	A	2018	3	21	0	0	0	0
285369	C	0	2470	1	108	0	0	0
285672	C	3	2462	91	0	0	0	0
285694	T	0	92	0	2455	0	0	0
285706	T	0	93	1	2453	0	0	0
285719	C	0	2475	72	8	0	0	0
285722	A	2482	1	0	73	0	0	0
285723	T	72	1	1	2478	0	0	0
285730	T	0	73	0	2500	0	0	0
285738	A	2510	68	0	0	0	0	0
285745	C	1	2564	0	49	0	0	0
285746	A	2561	47	0	0	0	0	0
285755	T	0	43	1	2578	0	0	0
285786	T	0	114	0	2620	0	0	0
285833	T	42	0	0	2611	0	0	0
285834	T	0	65	0	2590	0	0	0
285844	C	0	2468	0	122	0	0	0
285853	C	0	2460	1	128	0	0	0
285857	T	79	2	0	2495	0	0	0
285864	T	0	51	2	2468	0	0	0
285865	A	2401	1	81	0	0	0	0
286164	T	0	32	4	2189	0	0	0
286732	G	0	1	2672	142	0	0	0
286777	G	150	0	2778	1	0	0	0
286781	G	0	148	2784	0	0	0	0
286783	A	2776	0	1	148	0	0	0
286790	C	161	2799	0	0	0	0	0
286796	G	0	0	2777	166	0	0	0
286816	G	167	0	2723	0	0	0	0
286821	G	170	0	2721	0	0	0	0
286828	T	168	0	0	2716	0	0	0
286903	G	0	0	2774	167	0	0	0
286944	T	168	2	1	2707	0	0	0
287228	C	0	2736	0	109	0	0	0
287240	C	0	2741	0	101	0	0	0
287321	A	2386	59	1	0	0	0	0
306632	C	41	2389	0	1	0	0	0
306751	T	95	0	0	2390	1	0	0
306761	G	50	0	2399	0	0	0	0
306945	C	5	2255	0	25	0	0	0
307476	C	2	2176	0	40	0	0	0
307807	C	0	2003	0	51	0	0	0
307817	G	0	51	2053	0	0	0	0
307819	C	58	2067	0	0	0	0	0
307922	C	46	2362	0	2	0	0	0
307934	C	0	2391	0	49	0	0	0
308000	T	0	7	70	2338	0	0	0
308002	G	0	0	2385	29	0	0	0
308051	A	2361	3	24	0	0	0	0
308267	G	0	84	2184	0	0	0	0
308731	G	34	0	2390	1	0	0	0
309039	G	0	0	2103	49	0	0	0
309051	C	45	2084	0	0	0	0	0
309054	G	43	0	2078	1	0	0	0
309228	C	1	2340	0	60	0	0	0
309256	T	64	0	0	2446	0	0	0
309267	C	0	2496	0	58	0	0	0
309278	G	0	45	2487	0	1	0	0
309292	T	0	42	2	2494	0	0	0
309297	G	38	0	2503	1	0	0	0
309567	C	125	1806	0	1	0	0	0
311247	T	0	0	45	2299	0	0	0
311253	C	44	2325	1	0	1	0	0
312645	G	0	0	2560	40	0	0	0
312780	C	112	2088	0	0	0	0	0
313234	C	0	2219	66	0	0	0	0
313461	T	0	53	3	1981	0	0	0
314415	G	0	0	2270	101	0	0	0
314427	C	0	2316	2	118	0	0	0
314437	G	126	0	2322	0	0	0	0
314464	C	0	2415	0	107	0	0	0
314469	C	0	2431	0	102	0	0	0
316298	A	2559	0	68	0	0	0	0
316618	C	28	2317	0	0	0	0	0
320242	A	2523	1	1	63	0	0	0
320244	A	2500	2	0	66	0	0	0
322387	G	39	0	2743	1	0	0	0
322398	G	40	1	2738	0	0	0	0
322407	G	37	0	2695	0	1	1	0
322418	C	1	2710	0	30	0	1	0
322660	T	105	0	0	2728	0	0	0
323916	A	2710	132	0	0	0	0	0
323939	G	0	0	2691	129	0	0	0
323966	G	1	0	2849	193	1	0	0
323975	T	0	1	63	3021	0	0	0
323977	C	1	3013	2	67	0	0	0
323996	C	1	3067	0	79	0	0	0
324103	G	146	0	2697	0	1	0	0
327453	G	89	0	2912	2	0	0	0
327479	C	87	2852	0	1	0	0	0
327480	G	1	0	2850	85	0	0	0
327497	G	83	0	2844	0	0	0	0
327498	G	84	0	2844	0	0	0	0
327507	G	0	96	2866	1	0	0	0
328233	G	67	0	2777	0	0	0	0
328274	G	0	0	2694	40	0	0	0
328284	C	3	2649	40	0	0	0	0
328503	G	116	0	3041	1	0	0	0
328506	G	0	124	3045	0	0	0	0
328519	G	141	0	3063	2	1	1	0
328542	C	0	3219	0	101	0	0	0
328547	G	0	0	3175	139	0	0	0
328558	C	111	3166	0	0	1	0	0
328908	G	152	0	2648	2	0	0	0
330425	C	0	2640	0	47	0	0	0
330426	T	47	1	2	2635	0	0	0
330448	G	47	0	2615	1	0	0	0
330782	C	0	2725	56	1	0	0	0
330800	C	0	2734	0	54	0	0	0
330802	G	52	0	2743	0	0	0	0
330810	G	48	0	2738	0	2	0	0
331082	C	173	2694	0	0	0	0	0
331184	G	0	0	2644	177	0	0	0
332036	G	53	0	2463	0	0	0	0
332095	G	48	1	2406	0	0	0	0
332123	C	2	2581	0	102	0	0	0
332130	G	113	1	2798	0	0	0	0
332136	G	0	0	2848	100	0	0	0
332143	A	2935	1	0	100	0	0	0
333174	C	49	2607	0	0	0	0	0
333857	G	0	0	2192	37	0	0	0
344224	A	2567	2	0	71	1	0	0
