# Supplementary material for: Nuclear DNA segments homologous to mitochondrial DNA are obstacles for detecting heteroplasmy in sugar beet (Beta vulgaris L.)
Source: PLoS One. 2023 Aug 8;18(8):e0285430. doi: 10.1371/journal.pone.0285430 (PMC10409277; doi:10.1371/journal.pone.0285430)
Supplement: S3 Table — (XLSX) [file pone.0285430.s003.xlsx]

## Sheet: Sheet1
Table S3 Count details of intraindividually polymorphic sites detected from NK-291mm-O
Nucleotide position in TK-81mm-O_mt ref	Nucleotide residue in TK-81mm-O_mt ref	Count details on Integrative Genomics Viewer software
		A	C	G	T	N	DEL	INS
412	C	2	2456	0	162	0	0	0
423	C	172	2510	0	11	0	0	0
1529	G	0	0	2531	38	0	0	0
1565	A	2453	2	1	67	0	0	0
1584	G	71	0	2383	1	0	0	0
2037	G	55	0	2445	0	0	0	0
2048	T	45	0	2	2453	0	0	0
2395	G	29	0	2644	0	0	0	0
2397	C	1	2659	0	28	0	0	0
2417	C	29	2688	0	0	0	0	0
2536	C	1	2514	0	117	0	0	0
2554	C	138	2410	0	1	0	0	0
2570	G	63	0	2501	0	0	0	0
2584	G	129	0	2376	1	0	0	0
2591	A	2401	0	87	1	0	0	0
2602	C	1	2315	1	86	0	0	0
2683	G	98	3	2405	0	0	0	0
2686	G	2	95	2393	0	1	0	0
13501	G	0	39	2365	0	0	0	0
14096	T	141	1	0	3667	1	0	0
14626	G	60	1	3757	1	0	0	0
14630	C	0	3743	60	0	0	0	0
14634	C	0	3708	0	59	0	0	0
14648	G	0	182	3510	0	0	0	3378
14656	C	113	3546	2	0	2	0	0
14659	G	113	0	3532	0	0	0	0
14679	G	91	1	3495	0	0	0	0
14780	C	1	3277	3	141	1	0	0
15025	T	0	129	1	3314	1	0	0
15060	G	0	0	3449	39	0	0	0
15061	C	0	3418	0	63	0	0	0
15189	C	0	3766	0	151	0	0	0
15197	C	0	3837	0	48	0	0	0
15201	T	1	0	54	3843	0	0	0
15206	T	1	3	48	3843	0	0	0
15218	C	4	3916	50	0	0	0	0
15245	T	135	0	2	3551	0	0	0
15477	T	2	36	11	3181	1	0	0
15589	T	0	39	2	3505	0	0	0
16287	A	45	2	65	0	0	3525	0
16291	G	144	2	3542	0	0	0	0
16624	A	3602	2	60	1	0	0	0
16648	G	73	0	3679	0	1	0	0
17047	G	111	0	3460	0	0	0	0
17098	G	1	1	3543	46	0	0	0
17117	C	2	3555	1	47	1	0	0
20896	C	2	3212	1	60	0	0	0
20908	T	68	0	0	3264	0	0	0
20911	C	1	3323	0	71	0	0	0
21094	C	1	3630	0	75	0	0	0
21109	G	0	2	3455	76	1	0	0
21113	C	76	3449	0	0	0	0	0
21124	T	0	74	2	3385	0	0	0
21363	A	3825	5	85	1	0	0	0
21393	G	91	0	3738	3	0	0	0
21407	G	91	0	3659	1	0	0	0
21415	G	1	0	3608	91	0	0	0
21419	G	87	0	3571	1	0	0	0
21458	G	74	1	3759	0	0	0	0
21467	C	1	3735	0	70	1	0	0
21470	C	0	3763	0	69	0	0	0
21545	T	1	81	0	3884	1	0	0
21548	C	0	3883	1	81	0	0	0
21720	A	3505	3	2	169	0	0	0
21751	G	149	0	3489	1	0	0	0
22064	G	143	0	3259	0	2	0	0
23250	G	84	0	3333	1	0	0	0
23311	A	3093	1	2	130	0	0	0
23587	A	2989	15	56	0	0	0	0
25225	G	168	0	3622	1	0	0	0
27637	G	0	0	3540	91	0	0	0
27662	T	1	72	5	3606	0	0	0
27713	G	113	2	3333	1	0	0	0
29821	A	3014	5	41	0	0	0	0
29875	G	0	48	3040	0	0	0	2936
30036	C	0	3119	129	0	0	0	0
30607	G	0	0	2875	79	0	0	0
30609	C	1	2878	2	81	0	0	0
30682	G	59	0	2600	0	1	0	0
30692	C	61	2595	3	0	0	0	0
30710	G	0	69	2685	1	0	0	0
30732	A	2820	0	1	65	0	0	0
30736	C	0	2819	1	56	0	0	0
30742	C	0	2813	1	58	0	0	0
30763	C	52	2923	0	0	1	0	0
30787	C	1	3027	0	46	0	0	0
30792	C	1	3046	0	46	0	0	0
30795	G	47	1	3044	1	0	0	0
30820	C	1	3023	0	63	0	0	0
30843	A	3076	79	0	0	0	0	0
30854	A	3087	3	81	1	0	0	0
30872	T	2	78	2	3098	0	0	0
30873	G	77	0	3121	0	0	0	0
30887	G	0	2	3196	71	0	0	0
30888	C	0	3194	1	72	0	0	0
30889	C	75	3204	0	0	0	0	0
30891	G	0	74	3200	0	1	0	0
30897	T	1	94	1	3199	0	0	0
30915	C	93	3140	1	0	0	0	0
30917	G	92	0	3164	0	0	0	0
30967	T	0	38	1	3117	1	0	0
30974	A	3154	38	0	0	0	0	0
30976	A	3165	3	1	38	0	0	0
31246	G	1	178	3200	1	0	0	0
32202	C	3	3373	0	60	0	0	0
32222	G	58	1	3323	1	0	0	0
33404	G	1	1	3242	59	1	0	0
33434	T	37	0	0	3232	0	0	0
33437	C	1	3193	1	37	0	0	0
33690	A	3239	1	5	70	0	0	0
34225	G	32	1	3100	4	0	0	0
34374	G	1	66	2738	1	0	0	0
34695	A	3044	3	39	0	0	0	0
34870	G	79	0	2953	1	0	0	0
34889	C	1	2932	1	192	0	0	0
34892	G	0	3	3024	111	0	0	0
35559	A	2850	1	91	1	1	2	0
35581	C	1	2808	1	88	0	0	0
35595	G	84	0	2813	0	1	0	0
35610	C	0	2766	73	1	0	0	0
35613	C	1	2760	1	67	1	0	0
35615	G	68	1	2765	0	0	0	0
35633	A	2803	1	66	0	0	0	0
35634	C	0	2816	0	62	0	0	0
35670	G	46	1	2769	1	0	0	0
35814	T	54	0	1	3002	0	0	0
36425	A	2662	0	95	0	0	0	2554
36428	C	1	2724	35	1	0	0	0
37687	T	102	0	1	2851	0	0	0
37694	G	0	0	2873	105	0	0	0
37702	G	112	1	2974	0	0	0	0
38107	A	2909	0	5	78	1	0	0
38125	T	77	2	5	2854	0	1	0
38147	C	0	2930	46	0	0	0	2596
38151	T	0	2	135	2704	0	0	0
38204	T	0	52	1	2780	0	0	0
38224	A	2844	2	2	52	0	0	0
38621	G	117	2	2882	0	0	0	0
38631	C	0	3066	0	62	0	0	0
38669	A	3009	1	64	0	0	0	0
39530	G	0	47	2621	1	0	0	0
40135	C	0	2907	58	0	0	0	0
40164	C	3	2897	0	59	1	0	0
40190	C	0	3068	0	37	0	0	0
40200	C	3	3119	0	112	0	0	0
40202	G	74	0	3163	0	0	0	0
40205	C	0	3104	0	122	0	0	0
40209	C	1	3187	2	42	0	0	0
40215	G	64	0	3139	3	1	0	0
40232	A	3045	5	3	41	1	0	0
40239	C	0	3092	0	43	1	0	0
40244	T	1	0	34	3008	0	0	0
40252	C	0	2998	51	0	1	0	0
40387	G	0	1	3076	42	0	0	0
40757	G	0	37	3167	4	1	0	0
40769	C	0	3093	2	37	1	0	0
40783	A	3050	1	42	0	0	0	0
40804	C	1	3038	1	46	1	0	0
40809	G	48	1	3029	1	0	0	0
40816	C	47	3057	1	1	0	0	0
40839	T	2	1	40	3055	0	0	0
40859	G	37	1	3146	0	0	0	0
40872	G	0	1	3122	59	0	0	0
47394	T	0	0	81	3270	1	0	0
47415	G	0	1	3223	80	0	0	0
53609	A	1936	2	29	2	0	0	0
54585	T	0	69	4	3466	1	0	0
54682	G	73	2	3567	2	0	0	0
54687	T	73	1	2	3545	0	0	0
54703	C	2	3477	58	1	0	0	0
54705	G	59	1	3442	2	0	0	0
54709	C	1	3374	58	0	0	0	0
54713	G	60	2	3372	2	0	2	0
68238	G	58	0	2838	1	0	0	0
68249	C	0	2812	0	61	0	0	0
68255	T	0	61	8	2785	0	0	0
68271	C	0	2751	1	48	0	0	0
68283	G	33	0	2613	1	0	0	0
68284	G	33	2	2598	1	0	0	0
68287	C	0	2567	0	34	0	0	0
68289	A	2657	0	34	0	0	0	0
68293	C	33	2619	0	1	1	0	0
68304	T	1	36	0	2563	1	0	0
68316	C	1	2470	2	35	0	0	0
68877	G	125	0	3122	3	0	1	0
68882	T	135	0	1	3144	0	0	0
68936	T	1	83	4	3210	1	0	0
68938	A	3220	2	83	0	1	0	0
68940	A	3211	1	82	0	1	0	0
68953	G	99	2	3376	0	0	0	0
68959	G	0	0	3417	92	1	0	0
68961	G	89	0	3413	1	0	0	0
68962	A	3399	2	93	0	0	0	0
68980	C	1	3359	1	101	0	0	0
68990	G	91	1	3391	2	0	0	0
68991	A	3389	2	2	88	0	0	0
69004	A	3468	1	1	82	1	0	0
69007	G	77	1	3474	0	0	0	0
69216	T	0	10	33	3056	0	0	0
69581	C	1	2939	39	1	0	0	0
69582	C	4	2944	1	39	0	0	0
69583	G	1	0	2943	42	0	0	0
69591	C	1	2948	46	0	0	0	0
69602	C	0	2933	0	52	0	0	0
69620	G	0	0	2927	54	0	0	0
69621	A	2907	6	55	1	0	0	0
70790	T	0	52	0	3411	0	0	0
70800	C	1	3370	4	55	0	0	0
70801	G	56	0	3378	0	0	0	0
70812	C	55	3342	0	0	2	0	0
70845	G	39	0	3321	0	0	0	0
70850	A	3325	1	37	0	0	0	0
70857	C	2	3307	0	39	0	0	0
74078	A	2640	28	8	0	0	0	0
74086	A	2641	75	0	0	0	0	2537
74088	G	0	58	2700	2	0	0	0
74096	C	0	2751	0	37	0	0	0
74268	G	94	0	2913	0	0	0	0
74272	A	2902	96	1	0	0	0	0
74277	C	1	2954	96	0	0	0	0
74282	A	2950	2	94	0	2	0	0
76265	T	80	0	0	2686	0	0	0
76272	G	81	1	2651	0	0	0	0
76497	G	64	0	2818	0	0	0	0
76498	C	0	2834	0	39	0	0	0
76521	C	0	2721	36	0	0	0	0
76750	A	2650	4	27	0	0	0	0
77380	A	2473	0	129	0	0	0	2297
77384	A	2513	0	52	0	0	0	0
77904	G	62	0	2964	4	0	0	0
77914	G	62	2	2896	0	1	0	0
77968	C	0	3016	0	45	0	0	0
77971	C	0	3019	2	46	1	0	0
77999	G	45	0	2937	3	0	0	0
78814	G	1	121	2775	0	0	0	0
78929	C	0	2437	52	2	0	0	0
78944	T	28	0	0	2442	0	0	0
78946	C	0	2443	0	27	1	0	0
78964	T	0	1	122	2576	1	0	0
78981	G	0	0	2667	27	0	0	0
79176	G	120	0	2470	0	0	0	0
79180	T	0	2	128	2440	0	0	0
79209	C	130	2333	0	0	0	0	0
79213	T	0	3	131	2272	0	0	0
79338	G	6	45	2216	0	0	0	2077
79341	G	0	30	2189	0	0	53	0
79538	T	1	2	146	2525	0	0	0
80201	T	0	49	3	3039	1	28	0
80411	G	0	0	2804	32	0	0	2698
80772	C	0	2949	2	119	0	0	0
80819	T	0	57	1	3067	0	0	0
80989	G	0	0	2793	104	0	0	0
81294	A	2562	0	80	0	0	0	0
81315	A	2571	1	0	75	0	0	0
81328	T	0	62	0	2602	0	0	0
81337	T	1	40	0	2658	1	0	0
81625	C	2	2650	0	33	0	0	0
81639	G	0	40	2628	2	1	0	0
81673	A	2606	0	109	1	0	0	0
81679	G	1	0	2547	108	1	0	0
81685	G	1	0	2518	108	0	0	0
82011	C	42	2910	1	0	0	0	0
82034	G	41	1	2929	0	0	0	0
82047	T	0	34	4	2893	0	0	0
83044	T	0	63	1	2743	0	0	0
83052	C	2	2761	0	81	0	0	0
85093	G	0	41	2981	3	0	0	0
85109	G	0	0	2823	57	0	0	0
86279	G	0	0	3151	59	2	0	0
86280	C	61	3152	1	0	0	0	0
86305	G	0	66	3165	0	0	0	0
87019	C	49	2879	2	0	0	0	0
87046	C	46	2936	2	0	0	0	0
87127	A	3011	3	0	73	0	0	0
87145	C	1	3093	46	0	0	0	0
87163	C	2	3135	2	35	0	0	0
88351	T	0	86	2	3309	0	0	0
88369	G	0	1	3232	69	0	0	0
89130	C	0	2601	1	90	0	0	0
89226	G	0	85	2617	0	0	0	0
89249	T	1	73	0	2728	0	0	0
89262	C	1	2786	0	59	0	0	0
89268	C	3	2829	0	45	0	0	0
89270	G	0	48	2770	2	0	0	0
89307	G	58	0	2710	1	0	0	0
89309	G	0	2	2696	57	0	0	0
89313	C	0	2692	0	57	0	0	0
89323	G	0	48	2786	2	0	0	0
89325	G	48	0	2793	0	0	0	0
89329	A	2777	4	48	0	2	0	0
89330	C	0	2761	0	81	0	0	0
89331	G	48	1	2778	0	0	0	0
89336	C	0	2778	0	49	0	0	0
89343	C	1	2803	0	62	1	0	0
89366	G	51	0	3061	1	0	0	0
89462	G	35	0	2895	0	0	0	0
89469	C	2	2898	2	38	0	0	0
89482	A	2835	0	48	0	0	0	0
89487	C	2	2827	1	51	0	0	0
89493	T	52	0	0	2808	0	0	0
90847	A	3272	3	66	0	0	7	0
90849	A	3261	66	0	1	0	0	0
90851	G	0	0	3249	66	0	0	0
92042	C	3	3096	1	49	0	0	0
92047	G	48	1	3124	1	0	0	0
92051	G	0	0	3113	48	0	0	0
92318	T	49	1	4	3024	0	0	0
94711	T	1	7	15	1455	0	0	1
94715	G	0	89	1454	0	0	0	1267
96186	C	0	3095	0	63	0	0	0
96689	G	47	0	3201	2	1	0	0
96700	T	0	49	0	3170	0	0	0
96706	A	3158	3	0	52	0	0	0
96750	G	0	1	3161	53	0	0	0
97295	G	32	1	2789	0	0	0	0
98056	T	0	78	0	2928	1	0	0
98058	C	0	2930	0	81	0	2	0
98081	G	106	1	2975	0	0	0	0
98087	C	2	2947	0	102	0	0	0
98089	G	104	0	2937	1	0	0	0
104552	C	0	2108	97	0	1	0	0
104968	T	0	37	1	2284	0	0	2174
104972	G	0	46	2337	1	0	0	0
105097	T	2	0	59	2626	0	0	0
105099	C	58	2614	0	1	0	0	0
105112	A	2641	0	59	0	0	0	0
105116	A	2643	1	28	0	0	0	0
106539	G	109	1	2213	0	0	0	0
106552	C	101	2244	0	0	0	0	0
106559	T	0	41	0	2324	0	0	2191
106562	T	0	25	3	2285	0	0	0
106607	C	81	2454	1	0	0	0	0
106614	G	74	0	2396	0	0	0	0
106616	T	72	1	2	2368	0	0	0
106706	A	2317	2	29	0	0	0	0
107477	C	0	2175	0	129	0	0	0
107817	G	0	79	2379	0	0	0	2267
107819	G	0	26	2375	0	0	0	0
107909	T	1	5	24	1732	0	0	0
134857	G	32	0	2819	0	0	0	0
135161	A	2289	2	0	44	1	0	0
135168	A	2306	29	0	0	0	0	0
135707	C	0	2551	30	2	1	0	0
135746	T	0	31	3	2780	0	0	0
135747	G	29	0	2782	0	0	0	0
135765	T	0	70	0	2699	0	0	0
135772	C	90	2660	0	0	0	0	0
135818	A	2448	35	2	0	1	0	0
137313	C	65	2738	0	0	2	0	0
137384	A	2845	2	2	59	0	0	0
138915	A	2594	33	0	0	0	0	2445
138919	T	0	27	0	2583	2	0	0
139010	G	34	0	2573	0	1	0	0
139301	A	2862	0	38	0	0	0	2786
139392	C	0	2934	1	52	1	0	0
139394	C	54	2947	2	0	1	0	0
139408	T	0	45	0	2984	0	0	0
146578	G	102	1	2589	1	0	0	0
146789	T	1	1	26	1718	0	0	0
146909	A	2470	55	0	0	0	0	0
151151	C	0	2940	0	68	0	0	0
151155	G	72	0	2922	2	0	0	0
151159	C	0	2920	2	74	0	0	0
151186	G	103	2	2857	1	0	0	0
151195	C	93	2834	0	1	1	0	0
151504	C	0	2777	0	54	0	0	0
151521	A	2742	2	63	0	0	0	0
151523	A	2750	1	63	0	0	0	0
151547	G	79	1	2793	0	0	0	0
151842	C	0	2805	0	29	0	0	0
152033	C	0	2933	1	82	0	0	0
152123	G	67	1	2674	0	2	0	0
152165	A	2707	1	45	0	0	0	0
152175	C	0	2745	36	1	1	0	0
155149	G	75	0	3033	0	0	0	0
155645	G	0	89	2873	0	0	0	0
155691	A	3085	1	139	0	1	0	0
155827	T	0	0	113	3034	1	0	0
155861	C	122	3091	0	0	0	0	0
164955	C	0	3037	0	135	0	0	0
164989	C	0	3113	1	74	1	0	0
165013	C	0	3028	1	105	1	0	0
165897	T	1	2	41	3059	0	0	0
166176	A	2560	0	113	0	0	0	0
166979	C	0	3241	2	46	0	0	0
167010	C	0	3105	0	59	1	0	0
167022	G	37	0	3113	4	1	0	0
167023	G	36	1	3167	0	0	0	0
167042	C	0	3130	0	63	0	0	0
167060	C	5	3093	0	62	0	0	0
167183	C	49	3036	2	0	1	0	0
167188	C	3	3083	0	48	0	0	0
167217	C	0	3149	0	50	0	0	0
167603	G	159	0	2999	0	0	0	0
167743	A	3254	0	0	163	1	0	0
167954	G	157	0	2857	1	1	0	0
168127	C	160	3106	0	2	0	0	0
168403	G	126	3	2944	0	1	54	0
168411	T	63	3	0	3074	0	0	0
168438	T	59	0	0	3062	0	0	0
168443	C	1	3061	1	58	0	0	0
168539	G	128	3	2952	2	0	0	0
168547	C	0	2993	0	134	0	0	0
168595	A	2890	1	141	0	1	0	0
168672	T	0	149	5	2898	0	0	0
168864	C	0	2940	0	56	0	0	0
168869	C	0	2930	0	57	0	0	0
170063	C	3	3358	0	40	1	0	0
170099	C	0	3362	1	127	0	0	0
170632	C	0	2919	0	135	0	0	0
170712	G	1	0	3034	41	0	0	0
170736	T	127	2	0	2928	0	0	0
170752	C	1	2947	113	0	0	0	0
170829	C	3	3030	159	1	1	0	0
170848	G	164	0	3136	0	0	0	0
171232	G	0	0	2373	136	0	0	0
171234	C	0	2415	0	86	0	0	0
171244	C	129	2410	0	0	0	0	0
171438	G	125	0	2389	1	0	0	0
171486	G	0	67	2249	3	0	0	0
171502	C	0	2233	0	86	0	0	0
171618	G	120	0	2480	0	0	0	0
171665	C	1	2417	2	122	0	0	0
171692	C	29	2449	0	0	0	0	0
171700	A	2417	0	30	1	0	0	0
171713	G	52	0	2394	1	1	0	0
171721	T	1	0	57	2384	0	0	0
171807	G	87	0	2433	0	0	0	0
171944	G	118	1	2688	0	1	0	0
171986	G	0	0	2849	117	0	0	0
172447	G	123	0	2869	1	0	0	0
173034	C	1	3044	0	170	0	0	0
173480	G	71	0	3421	0	0	0	0
173482	T	70	1	2	3444	0	0	0
173508	C	0	3398	0	67	0	0	0
173510	G	136	0	3301	1	0	0	0
173513	G	150	1	3285	2	0	0	0
173515	C	60	3366	1	0	0	0	0
173696	T	2	149	1	2995	0	0	0
174137	G	125	0	2848	3	0	0	0
174352	T	0	7	58	2621	0	0	0
175215	C	50	3086	1	0	0	0	0
175222	T	1	51	1	3114	1	0	0
175581	G	46	0	2466	3	0	0	0
175674	C	1	2660	1	121	0	0	0
179974	G	39	1	2878	0	0	0	0
180085	C	1	3163	0	85	0	0	0
180091	G	69	0	3195	0	2	0	0
180101	A	3226	94	2	0	0	0	0
180103	G	94	0	3225	0	0	0	0
180118	C	2	3279	2	52	0	0	0
180120	C	51	3283	1	1	0	0	0
180121	C	4	3283	1	50	0	0	0
180123	G	0	1	3311	50	0	0	0
180133	G	1	0	3298	82	0	0	0
180153	G	69	0	3235	2	0	0	0
180219	T	42	2	0	3170	1	0	0
180564	A	3148	0	52	1	1	0	2979
180566	A	3094	7	55	1	0	0	0
180801	G	70	0	3152	0	1	0	0
181550	G	0	0	2984	103	0	0	0
181559	A	3031	0	99	0	0	0	0
181562	C	0	2996	0	95	1	0	0
182275	C	0	3252	0	104	1	0	0
182297	A	3294	3	2	101	0	0	0
182516	G	0	1	3012	53	0	0	0
182542	C	0	2989	0	73	0	0	0
182598	G	69	0	2932	1	0	0	0
184269	G	56	0	2818	0	0	0	0
184274	C	0	2818	1	50	0	0	0
184855	A	2912	2	54	1	2	0	0
184856	G	0	0	2911	56	0	0	0
184868	A	2879	3	56	0	1	0	0
185160	T	0	0	145	3097	0	0	0
185478	A	2653	2	2	36	0	0	0
185563	T	0	52	2	3025	0	0	0
185571	C	0	3130	1	45	0	0	0
185576	T	41	0	4	3161	0	0	0
185577	C	36	3182	0	1	0	0	0
185730	A	2895	0	62	0	0	0	2762
186621	T	0	54	1	3014	1	0	0
186648	G	0	0	2930	54	0	0	0
186667	T	0	53	3	2886	1	0	0
193020	C	0	2874	1	121	0	0	0
194499	T	0	76	2	2590	0	0	0
194507	G	85	0	2652	0	0	0	0
194520	A	2743	98	0	0	1	0	0
194524	C	0	2782	0	87	0	0	0
194738	G	43	0	2753	1	0	0	0
195307	C	0	2568	0	65	0	0	0
195367	T	0	0	76	2630	0	0	0
195381	G	74	0	2598	1	0	0	0
195538	A	2487	0	0	30	0	0	0
195544	G	30	1	2519	1	0	0	0
195548	G	31	0	2517	0	0	0	0
195555	C	0	2495	0	34	0	0	0
195562	G	36	1	2493	2	1	0	0
195577	A	2567	1	0	29	0	0	0
195583	T	29	0	1	2573	0	0	0
195601	G	28	0	2658	0	0	0	0
195619	C	0	2758	58	0	0	0	0
195693	C	0	2665	1	87	0	0	0
195718	G	3	0	2480	67	0	0	0
195722	G	67	0	2430	1	0	0	0
195753	G	66	0	2419	1	0	0	0
195821	C	0	2581	0	27	0	0	0
195843	G	0	0	2609	28	0	0	0
195879	T	33	3	3	2609	0	0	0
195888	A	2588	1	37	0	0	0	0
195903	C	0	2644	0	41	0	0	0
195924	A	2634	0	43	0	0	0	2522
195927	C	0	2658	38	2	0	0	0
195982	G	2	33	2799	3	0	0	0
196181	A	2420	1	36	0	0	0	0
196218	T	3	5	34	2283	0	0	0
196223	T	0	1	49	2267	0	0	0
196573	G	68	1	2510	2	0	0	0
196584	C	1	2560	0	52	0	0	0
196587	G	54	0	2564	0	0	0	0
196600	G	56	0	2625	0	0	0	0
196601	C	1	2620	0	64	0	0	0
196606	G	42	1	2665	0	0	0	0
196610	G	40	0	2672	0	0	0	0
197090	C	0	2606	49	1	0	0	0
197257	A	2301	31	3	2	0	0	0
197318	C	1	2218	0	53	0	0	0
197338	G	58	0	2422	0	0	0	0
197364	C	1	2653	1	45	0	0	0
197366	C	2	2689	1	46	0	0	0
197368	G	49	1	2721	1	0	0	0
197422	C	0	2761	1	72	0	0	0
197464	T	93	0	1	2754	2	0	0
197483	T	1	90	3	2739	0	0	0
197527	G	1	0	2836	105	0	0	0
197565	G	105	0	2968	0	0	0	0
197684	C	138	2517	0	0	0	0	0
202923	A	2661	2	60	0	1	0	0
203524	G	1	2	2803	123	0	0	0
204207	T	0	2	89	2777	0	0	0
204217	T	85	1	0	2737	0	0	0
204248	A	2733	0	0	46	0	0	0
205721	C	0	2555	0	147	0	0	0
206321	C	38	2602	1	0	0	0	0
216485	C	1	1837	1	115	0	0	0
216500	G	0	0	1796	111	0	0	0
216515	C	1	1844	2	110	0	0	0
216539	G	109	0	1888	0	0	0	0
216547	A	1879	3	108	1	0	0	0
216548	G	101	1	1894	1	0	0	0
216561	G	37	0	1997	0	0	0	0
216565	G	112	0	1897	0	0	0	0
216576	T	34	1	3	1961	0	0	0
216595	T	106	1	1	1869	0	0	0
216597	A	1867	0	1	105	0	0	0
216634	T	98	1	2	1925	0	0	0
216635	C	0	1948	0	97	0	0	0
216651	G	106	0	2017	1	0	0	0
216672	A	2007	5	111	0	1	0	0
216678	A	1979	0	111	1	1	0	0
216694	G	115	0	1917	0	0	0	0
216741	G	110	0	1985	1	0	0	0
216785	A	1980	0	103	1	0	0	0
216791	A	1953	98	2	0	0	0	0
216817	C	0	1993	87	0	0	0	0
216881	C	1	2151	2	74	0	0	0
216928	C	0	2228	0	47	0	0	0
216929	G	0	0	2218	47	0	0	1
216998	G	0	58	2238	0	0	0	0
217053	T	0	0	23	2222	0	0	2085
217057	T	0	1	48	2193	0	0	0
218241	G	57	0	2047	0	1	0	0
218250	G	56	1	2083	1	0	0	0
218277	G	57	0	2150	0	0	0	0
218282	C	0	2138	0	57	0	0	0
218284	A	2142	2	0	58	0	0	0
218290	C	0	2133	0	59	1	0	0
218373	C	2	2333	0	47	0	0	0
218636	G	119	0	2190	0	0	0	0
218665	G	0	0	2255	126	0	0	0
218676	C	0	2394	1	66	0	0	0
218679	C	0	2281	1	68	0	0	0
218702	G	0	0	2281	79	0	0	0
219140	G	58	2	2303	1	0	0	0
219154	C	1	2274	1	112	0	0	0
219431	G	0	33	2177	0	0	0	2008
219436	T	0	82	1	2173	0	0	0
220002	G	91	2	2369	1	1	0	0
220037	G	0	91	2433	3	0	0	0
220170	T	47	0	2	2157	0	0	0
220617	G	54	0	2432	1	1	0	0
220621	T	1	52	5	2432	0	0	0
220626	C	0	2417	0	52	0	0	0
220646	A	2475	3	55	0	1	0	0
220647	C	1	2478	0	52	0	0	0
221235	C	0	2546	0	134	0	0	0
221306	A	2868	1	1	63	0	0	0
221318	C	0	2895	1	68	1	0	0
221337	A	2865	4	1	87	0	0	0
221368	A	2818	79	1	0	0	0	0
221370	G	79	0	2811	0	0	0	0
221374	G	76	0	2805	0	0	0	0
221479	C	2	2504	0	78	0	0	0
221497	C	0	2440	65	1	1	0	0
221502	C	1	2462	1	65	1	0	0
222018	C	2	2538	0	110	0	0	0
222044	C	0	2559	0	103	1	0	0
222047	C	2	2560	0	98	1	0	0
222167	C	2	2551	41	4	0	0	0
222265	C	53	2861	0	0	2	0	0
222673	G	28	1	2750	1	1	0	0
222682	C	1	2796	1	32	0	0	0
222917	A	2916	0	1	96	0	0	0
222920	A	2914	102	1	2	2	0	0
222960	G	0	1	2888	136	1	0	0
222970	C	1	2885	125	0	1	0	0
226322	G	0	1	2977	87	0	0	0
226327	G	96	0	2970	3	0	0	0
226347	A	2958	2	96	0	0	0	0
226389	G	108	1	2978	1	1	0	0
226400	G	110	1	2997	1	0	0	0
226598	G	79	0	3187	1	0	0	0
226599	G	74	0	3185	2	1	0	0
226602	G	74	0	3305	1	0	0	0
226661	C	2	3109	0	90	0	0	0
226669	C	4	3112	0	91	0	0	0
226753	C	4	2809	0	29	1	0	0
228862	C	1	2991	0	34	0	0	0
228897	C	0	3072	0	35	0	0	0
228909	G	0	40	3102	0	0	0	2961
228912	G	0	88	3097	4	0	0	0
228931	T	0	0	33	3137	0	0	0
228978	C	0	3041	0	65	0	0	0
228985	G	67	0	3068	0	0	0	0
229019	G	1	64	3026	1	0	0	0
229037	G	46	0	2873	0	0	0	0
232310	G	1	0	2577	54	0	0	0
232331	G	80	0	2535	0	0	0	0
232332	G	0	0	2577	30	1	0	0
232346	C	0	2437	0	55	1	0	0
232375	T	60	2	8	2255	0	0	0
232395	C	2	2280	0	42	0	0	0
233741	A	2585	0	42	0	0	0	2501
233743	C	0	2638	31	0	1	0	0
234239	A	2298	0	55	0	0	0	0
234267	C	100	2263	1	0	0	0	0
234268	C	0	2306	0	57	0	0	0
234270	G	41	0	2328	2	0	0	0
234283	T	0	0	57	2331	0	0	0
235682	G	78	0	2195	0	0	0	0
235706	G	84	2	2082	0	0	0	0
235737	T	84	2	1	1964	0	0	0
235750	C	0	2033	0	76	0	0	0
235760	G	72	1	2064	0	0	0	0
235769	A	2034	2	75	0	0	0	0
235778	T	0	26	2	2015	0	0	0
235780	C	1	1982	0	65	0	0	0
235793	C	0	1986	0	74	0	0	0
235796	G	0	0	1981	72	0	0	0
235809	G	0	82	2005	0	0	0	0
235824	G	72	0	2115	0	0	0	0
235900	C	0	2038	0	80	0	0	0
235943	G	0	0	2069	88	1	0	0
236141	C	0	2439	1	97	0	0	0
236142	C	1	2421	123	0	0	0	0
236289	G	144	1	2371	0	0	0	0
236306	G	40	0	2473	0	0	0	0
236315	G	41	1	2458	1	0	0	0
236317	A	2393	0	114	0	0	0	0
238949	G	145	0	2656	0	0	0	0
238958	A	2709	0	144	0	0	0	0
239021	T	0	145	4	2734	0	0	0
239033	C	0	2694	0	136	0	0	0
239072	G	71	1	2873	0	0	0	0
239117	T	1	139	1	2674	1	0	0
239140	G	118	0	2585	0	0	0	0
239171	A	2826	133	0	0	0	0	0
239177	G	136	0	2866	0	0	0	0
239184	T	0	139	0	2899	0	0	0
239340	A	2842	13	64	4	0	0	0
240659	G	126	0	2627	2	0	0	0
240675	C	0	2557	129	0	0	0	0
240696	G	94	1	2576	1	1	0	0
240697	G	93	0	2561	3	0	0	0
240698	C	95	2556	0	0	0	0	0
240700	C	0	2570	0	93	0	0	0
240701	C	1	2554	0	93	0	0	0
240708	G	124	0	2560	2	0	0	0
240735	G	126	1	2436	1	0	0	0
240740	C	0	2436	0	123	0	0	0
240754	G	130	0	2446	0	0	0	0
240919	G	0	0	2497	147	0	0	0
240920	T	0	2	33	2589	0	0	0
240932	C	1	2516	0	150	0	0	0
240960	G	0	48	2674	1	0	0	0
240972	T	0	168	1	2526	0	0	0
241066	A	2448	2	1	134	1	0	0
241067	C	0	2461	0	135	0	0	0
241068	C	134	2464	1	0	0	0	0
241108	G	148	1	2670	0	0	0	0
241112	A	2757	0	30	0	1	0	0
241116	C	2	2656	0	136	0	0	0
241117	C	1	2673	0	140	0	0	0
241343	G	117	0	2690	3	1	0	0
241352	G	124	1	2722	0	0	0	0
241389	C	0	2698	1	112	0	0	0
241442	G	2	0	2498	100	0	0	0
241443	C	0	2500	0	100	0	0	0
241448	T	0	105	1	2466	0	0	0
241452	G	108	0	2453	0	0	0	0
241651	C	1	2786	0	141	1	0	0
241654	C	3	2767	0	138	0	0	0
241668	C	0	2824	0	145	1	0	0
241684	T	0	157	0	2929	1	0	0
241733	A	2947	150	5	0	0	0	0
241758	G	147	1	2974	4	0	0	0
241768	C	0	2966	0	144	0	0	0
241779	G	135	0	3000	0	0	0	0
241834	T	0	141	0	2840	1	0	0
241866	G	143	0	2673	0	0	0	0
241909	G	0	0	2627	139	1	0	0
241928	C	0	2653	0	137	0	0	0
241932	G	133	0	2671	0	0	0	0
241936	C	134	2687	3	1	0	0	0
241967	C	146	2705	0	1	0	0	0
241999	C	0	2673	1	136	2	0	0
242028	C	1	2705	0	139	0	0	0
242107	G	136	0	2822	3	0	0	0
242111	C	0	2834	0	130	0	0	0
242268	G	0	3	2711	119	0	0	0
242269	C	2	2708	0	117	0	0	0
242270	T	2	121	2	2716	0	0	0
242271	G	42	1	2798	0	0	0	0
242277	C	2	2805	2	45	0	0	0
242278	G	132	0	2727	0	0	0	0
242287	C	0	2853	0	139	0	0	0
242291	C	0	2943	1	53	0	0	0
242292	G	141	1	2862	0	1	0	0
242302	G	143	0	2886	1	0	0	0
242308	G	64	0	2973	0	1	0	0
242323	A	2892	1	138	1	0	0	0
242336	C	132	2896	0	0	0	0	0
242353	G	0	128	2814	1	1	0	0
242399	A	2508	3	1	106	0	0	0
242410	C	1	2528	2	77	0	0	0
242418	G	71	1	2522	5	0	0	0
242424	T	73	2	2	2497	0	0	0
242429	A	2570	0	43	0	0	0	2473
242474	A	2609	0	2	114	0	0	0
242554	C	1	2780	1	84	1	0	0
242555	G	76	0	2780	0	0	0	0
242715	C	2	2673	2	132	1	0	0
242718	G	130	2	2668	0	0	0	0
242736	G	133	1	2791	0	0	0	0
242750	A	2772	3	134	0	1	0	0
243047	G	0	143	2597	0	0	0	0
243335	T	125	0	1	2669	0	0	0
243347	C	129	2708	0	0	0	0	0
243364	A	2531	0	131	2	0	0	0
243381	C	0	2584	0	144	1	0	0
243420	G	138	0	2531	1	0	0	0
243428	C	0	2527	1	135	0	0	0
243432	G	134	2	2499	2	0	0	0
243439	C	2	2514	131	0	0	0	0
243504	C	101	2409	1	1	0	0	0
243543	G	66	0	2424	1	0	0	0
243545	C	67	2448	0	0	0	0	0
243554	C	0	2432	0	74	1	0	0
243659	G	93	1	2384	1	0	0	0
243742	C	0	2404	92	0	1	0	0
243758	C	0	2549	85	0	0	0	0
243769	G	89	0	2618	1	0	0	0
243796	G	81	1	2690	0	0	0	0
243800	C	0	2695	0	79	0	0	0
243813	T	0	85	0	2609	0	0	0
243826	C	0	2596	84	0	0	0	0
243831	G	79	1	2598	2	0	0	0
243845	C	1	2562	81	0	0	0	0
243888	C	2	2525	2	75	1	0	0
243895	T	0	65	0	2539	0	0	0
243901	G	64	1	2543	1	1	0	0
243933	T	0	71	1	2589	0	0	0
243964	C	70	2631	1	0	0	0	0
244018	C	0	2542	0	72	1	0	0
244436	G	45	1	2713	0	1	0	0
244448	A	2653	46	1	0	0	0	0
244467	C	0	2553	0	39	0	0	0
244544	C	0	2315	1	44	0	0	0
244910	G	0	2	2384	105	0	0	0
245888	A	2633	28	1	0	0	0	0
245907	T	0	32	0	2547	1	0	0
245911	T	1	32	0	2555	0	0	0
245914	A	2562	1	1	32	0	0	0
246902	G	102	1	2759	1	0	0	0
250143	T	1	82	0	3479	2	0	0
250153	G	87	3	3447	0	1	0	0
250157	T	0	93	0	3438	0	0	0
250177	G	89	1	3391	0	0	0	0
250184	G	65	0	3328	3	2	0	0
250185	G	66	0	3330	0	1	0	0
250189	A	3335	0	68	1	1	0	0
250195	T	1	66	1	3295	0	0	0
250204	A	3278	1	63	0	0	0	0
250206	C	61	3268	0	0	2	0	0
250210	A	3259	63	0	0	0	0	0
250225	T	1	51	1	3259	1	0	0
250234	C	46	3246	2	0	3	0	0
250990	T	84	0	2	3556	0	0	0
250991	T	84	1	1	3553	0	0	0
251002	C	58	3621	1	0	1	0	0
251004	G	0	3	3618	56	1	0	0
251007	C	0	3541	1	147	0	0	0
251051	G	0	114	3444	1	0	0	0
251176	T	0	39	1	3737	0	0	1
251197	C	0	3604	1	38	0	0	0
251204	G	1	39	3589	2	1	0	0
251631	A	3416	54	0	1	0	0	0
253345	A	3299	5	0	88	0	0	0
253377	T	1	92	1	3389	0	0	0
253639	G	0	38	3470	0	0	0	3329
253686	A	3531	134	3	1	1	0	0
253789	G	3	152	3891	2	1	0	0
253799	G	152	1	4000	3	0	0	0
253858	T	61	1	2	3853	0	0	0
255260	C	0	2941	61	0	0	0	0
255261	C	0	35	1	2963	0	0	3
255442	C	0	3466	1	132	0	0	0
255477	C	0	3389	1	108	0	0	0
255557	A	3251	0	56	0	1	0	2941
255560	C	0	3231	65	1	0	0	0
256519	A	3615	1	83	0	0	0	0
257830	G	132	1	3134	1	0	0	0
258496	C	1	3388	0	132	1	0	0
259945	A	3484	151	1	0	0	0	0
259999	G	89	0	3443	1	0	0	0
260050	T	0	0	103	3652	0	0	0
260058	T	0	126	4	3616	0	0	0
260114	C	0	3348	1	134	1	0	0
260751	A	2199	0	31	0	0	0	2112
260753	C	0	2188	48	1	0	0	0
262632	C	48	2095	0	0	0	0	2026
262634	C	32	2119	1	0	0	0	0
262678	C	130	2171	1	0	0	0	0
262681	T	0	0	132	2196	0	0	0
262695	T	0	156	2	2118	0	0	0
262723	C	1	2273	142	1	0	0	0
263524	G	41	0	2865	0	0	0	0
263777	A	2550	0	40	0	1	0	0
263779	G	40	0	2567	0	0	0	0
263782	A	2573	2	41	0	0	0	0
263810	C	0	2630	1	87	0	0	0
264484	A	2620	0	33	2	0	0	0
264500	C	2	2620	2	33	0	0	0
264503	C	33	2637	0	0	0	0	0
264510	G	33	0	2580	0	0	0	0
264514	G	1	0	2539	34	0	0	0
264528	G	2	35	2505	0	0	0	0
264536	G	43	0	2476	0	0	0	0
264564	G	0	1	2536	43	0	0	0
264579	G	1	0	2503	46	0	0	0
264586	C	1	2526	3	46	0	0	0
264601	G	30	0	2625	0	0	0	0
264645	C	0	2778	1	44	0	1	0
265183	A	2695	0	36	0	0	0	0
265263	G	42	0	2628	0	0	0	0
265271	T	0	45	2	2639	1	0	0
265292	G	45	0	2726	0	0	0	0
265294	C	46	2859	0	1	0	0	0
265313	G	44	1	2895	0	0	0	0
265323	G	40	0	2838	0	0	0	0
265331	G	37	0	2837	1	0	0	0
265338	C	0	2682	0	38	0	0	0
266044	A	2736	0	75	0	0	0	2643
266107	A	2931	2	37	2	0	0	0
266113	G	40	0	2918	1	2	0	0
266121	C	0	2913	0	43	0	0	0
266157	C	3	2943	34	0	0	0	0
266399	C	109	3003	1	0	0	0	0
267694	G	0	1	2812	33	0	0	0
267717	C	62	2789	1	0	0	0	0
268152	A	2940	60	0	0	1	0	0
268160	G	61	0	2936	0	1	0	0
268164	G	60	1	2940	0	1	0	0
268168	C	2	2925	0	61	0	0	0
268195	C	1	2782	0	61	0	0	0
268201	C	3	2737	1	53	0	0	0
269228	A	3263	2	0	94	0	0	0
269367	G	1	0	3413	146	0	0	0
269405	T	0	0	139	3335	0	0	0
270276	A	2875	0	0	69	0	0	0
270279	G	69	0	2859	0	0	0	0
270282	C	2	2847	0	69	0	0	0
270283	C	2	2841	0	69	0	0	0
270315	T	61	1	1	2675	0	0	0
270714	G	29	2	2593	0	0	0	0
270741	C	0	2609	0	42	0	0	0
270796	C	0	2680	32	0	0	0	2541
273172	A	2648	1	97	0	0	0	0
273517	A	2401	0	67	0	0	0	2299
275684	A	2367	30	1	0	0	0	0
276296	C	0	139	0	81	0	2478	0
276299	C	1	2616	2	69	0	0	0
276391	G	86	0	2834	3	0	0	0
276496	G	0	0	2701	61	0	0	0
276548	C	68	2720	0	0	0	0	0
276651	C	90	2803	1	0	0	0	0
277751	A	2626	0	32	0	0	0	2500
283382	C	0	3003	0	31	0	0	0
283388	A	3001	3	33	0	1	0	0
283398	T	35	0	3	3086	0	0	0
283402	C	1	3065	1	34	0	49	0
283420	G	62	0	3060	0	0	0	0
283427	A	3043	1	64	0	0	0	0
283442	C	66	3006	1	0	0	0	0
283450	C	0	3004	67	0	0	0	0
283451	C	67	3005	0	0	1	0	0
283477	G	0	0	3031	72	0	0	0
283495	G	0	0	3030	59	0	0	0
283931	A	2568	4	29	0	0	0	0
283933	C	29	2571	1	0	1	0	0
283940	C	1	2540	0	29	0	0	0
285672	C	7	3041	32	2	0	0	0
285681	G	35	0	3035	0	0	0	0
285694	T	0	38	3	3039	0	0	0
285722	A	3037	2	2	41	0	0	0
285723	T	42	0	0	3044	0	0	0
285730	T	0	43	2	3013	0	0	0
285738	A	3067	37	0	1	0	0	0
285745	C	1	3084	1	35	0	0	0
285746	A	3082	37	1	0	0	0	0
285786	T	0	134	1	3180	1	0	0
285833	T	59	0	1	3143	0	0	0
285844	C	2	3039	0	70	0	0	0
285853	C	1	3031	0	72	0	0	0
285864	T	0	78	2	2991	0	0	0
286164	T	1	46	1	2569	0	0	0
287321	A	2680	59	0	1	0	0	0
287589	C	0	2682	1	70	0	0	0
306632	C	86	2554	0	0	0	0	0
306753	G	0	0	2624	58	0	0	0
306761	G	54	0	2577	1	0	0	0
307158	A	2616	1	77	0	0	0	0
307284	C	4	2315	0	63	1	0	0
307306	G	0	0	2365	62	0	0	0
307313	G	64	0	2366	1	0	0	0
307457	A	2422	2	67	0	0	0	0
307476	C	1	2451	0	41	0	0	0
307807	C	1	2372	0	51	0	0	0
307817	G	0	45	2396	0	0	0	0
307819	C	44	2403	0	0	0	0	0
307922	C	45	2576	0	0	0	0	0
307934	C	1	2594	3	50	1	0	0
308000	T	1	3	81	2640	1	0	0
308002	G	0	0	2689	34	1	0	0
308051	A	2703	4	30	1	0	0	0
308267	G	0	85	2332	0	0	0	0
308707	C	0	2570	1	62	0	0	0
308987	C	0	2393	0	29	0	0	0
308996	G	30	0	2419	0	0	0	0
308999	G	0	32	2391	0	0	0	0
309001	G	31	0	2389	0	0	0	0
309005	G	32	1	2380	4	0	0	0
309039	G	0	0	2410	61	2	0	0
309051	C	56	2386	0	0	0	0	0
309054	G	47	1	2367	0	0	0	0
309228	C	3	2547	1	58	2	0	0
309256	T	60	1	1	2668	1	0	0
309267	C	0	2712	1	53	2	0	0
309278	G	0	47	2735	0	1	0	0
309292	T	0	42	2	2725	2	0	0
309297	G	37	0	2732	3	0	0	0
309567	C	157	1849	0	0	0	0	0
312645	G	0	1	2632	43	1	0	0
312780	C	121	2154	1	0	0	0	0
313234	C	2	2409	66	1	0	0	0
313355	T	1	0	25	2101	0	0	0
314464	C	1	2612	1	64	0	0	0
314469	C	0	2634	0	63	0	0	0
315588	G	1	107	2374	0	0	0	0
316298	A	2633	2	75	1	1	0	0
316599	C	0	2446	0	66	1	0	0
322292	C	0	2725	0	75	0	0	0
322387	G	41	0	2819	0	0	0	0
322398	G	44	1	2794	0	0	0	0
322407	G	40	0	2744	2	0	2	0
322418	C	5	2792	1	38	0	2	0
322660	T	114	0	0	2981	0	0	0
323061	C	0	2979	2	32	1	0	0
323098	C	37	3068	0	0	0	0	0
323916	A	2757	112	1	0	1	0	0
323939	G	1	0	2796	117	0	0	0
323966	G	0	0	2868	160	0	0	0
323975	T	2	0	45	2966	0	0	0
323977	C	2	2979	0	47	0	0	0
323996	C	1	3019	1	63	0	0	0
324103	G	132	0	2802	2	0	0	0
327441	G	44	0	3310	1	1	0	0
327453	G	128	0	3201	3	0	0	0
327463	C	35	3254	2	1	0	0	0
327479	C	121	3160	0	1	1	0	0
327480	G	0	0	3159	120	0	0	0
327481	A	3247	2	0	34	0	0	0
327497	G	119	0	3120	3	0	0	0
327498	G	121	0	3123	1	1	0	0
327507	G	0	117	3139	1	2	0	0
327742	G	96	1	3008	4	0	0	0
327743	G	99	1	3015	2	1	0	0
327753	C	123	3068	1	0	1	0	0
328090	G	0	0	3022	131	0	0	0
328233	G	92	0	3067	1	0	0	0
328503	G	99	1	3304	2	0	0	0
328505	A	3239	0	167	1	1	0	0
328506	G	0	102	3317	0	1	0	0
328519	G	117	0	3359	2	2	0	0
328542	C	1	3263	0	166	1	0	0
328547	G	1	1	3319	115	2	0	0
328615	T	0	166	1	3106	0	0	0
330629	C	2	3031	0	147	0	0	0
330782	C	0	2882	37	0	0	0	0
330800	C	0	2935	1	39	0	0	0
332123	C	1	2692	1	110	0	0	0
332130	G	110	0	2914	2	0	0	0
332136	G	0	0	2990	102	2	0	0
332143	A	3035	2	3	102	0	0	0
332234	T	0	2	29	2814	0	0	0
333174	C	38	2922	0	2	0	0	0
333197	T	2	3	28	2763	0	0	0
333316	C	0	2850	1	74	0	0	0
344224	A	2761	1	1	62	0	0	0
345011	G	64	4	2599	1	0	0	0
